# Supplementary material for: Sodium cantharidate promotes autophagy in breast cancer cells by inhibiting the PI3K–Akt–mTOR signaling pathway
Source: Front Pharmacol. 2022 Nov 2;13:1000377. doi: 10.3389/fphar.2022.1000377 (PMC9666387; doi:10.3389/fphar.2022.1000377)
Supplement: Supplementary file 1 [file Table2.XLSX]

## Sheet: Sheet1
t_id	class_code	chr	strand	start	end	t_name	num_exons	length	gene_id	gene_name	GO	KEGG	KO_ENTRY	EC	Description	trans_type	FPKM.SCA2_2	FPKM.Control2_2	fc	log2(fc)	pval	qval	regulation	significant
23083	0	chr10	-	93306430	93482194	ENST00000358334	53	6680	ENSG00000138119	MYOF	GO:0001778(plasma membrane repair);GO:0005515(protein binding);GO:0005543(phospholipid binding);GO:0005634(nucleus);GO:0005635(nuclear envelope);GO:0005886(plasma membrane);GO:0005901(caveola);GO:0006071(glycerol metabolic process);GO:0006936(muscle contraction);GO:0007520(myoblast fusion);GO:0008015(blood circulation);GO:0016020(membrane);GO:0016021(integral component of membrane);GO:0030659(cyt…	NA	K22125	NA	myoferlin [Source:HGNC Symbol;Acc:HGNC:3656]	protein_coding	0.196097	51.3801	0.0038166	-8.0335	1.32458e-19	3.2672e-15	down	yes
167138	0	chr6	-	7881517	7889445	ENST00000460138	4	2704	ENSG00000239264	TXNDC5	GO:0005515(protein binding);GO:0005576(extracellular region);GO:0005623(cell);GO:0005783(endoplasmic reticulum);GO:0005788(endoplasmic reticulum lumen);GO:0016853(isomerase activity);GO:0035578(azurophil granule lumen);GO:0043066(negative regulation of apoptotic process);GO:0043202(lysosomal lumen);GO:0043277(apoptotic cell clearance);GO:0043312(neutrophil degranulation);GO:0045454(cell redox hom…	04141(Protein processing in endoplasmic reticulum)	K13984	NA	thioredoxin domain containing 5 [Source:HGNC Symbol;Acc:HGNC:21073]	retained_intron	173.457	0.682379	254.195	7.98979	3.38256e-19	4.17172e-15	up	yes
194812	0	chr9	-	19376270	19380206	ENST00000380384	5	1355	ENSG00000137154	RPS6	GO:0000082(G1/S transition of mitotic cell cycle);GO:0000184(nuclear-transcribed mRNA catabolic process, nonsense-mediated decay);GO:0000278(mitotic cell cycle);GO:0001890(placenta development);GO:0002309(T cell proliferation involved in immune response);GO:0003723(RNA binding);GO:0003735(structural constituent of ribosome);GO:0005515(protein binding);GO:0005622(intracellular);GO:0005634(nucleus)…	01521(EGFR tyrosine kinase inhibitor resistance);03010(Ribosome);04066(HIF-1 signaling pathway);04150(mTOR signaling pathway);04151(PI3K-Akt signaling pathway);04371(Apelin signaling pathway);04714(Thermogenesis);04910(Insulin signaling pathway);05205(Proteoglycans in cancer)	K02991	NA	ribosomal protein S6 [Source:HGNC Symbol;Acc:HGNC:10429]	protein_coding	448.626	2.53585	176.913	7.4669	1.00988e-17	8.30321e-14	up	yes
100352	0	chr19	+	16099667	16102338	ENST00000591226	1	2672	ENSG00000167460	TPM4	GO:0001649(osteoblast differentiation);GO:0001725(stress fiber);GO:0002102(podosome);GO:0003779(actin binding);GO:0005509(calcium ion binding);GO:0005515(protein binding);GO:0005737(cytoplasm);GO:0005829(cytosol);GO:0005856(cytoskeleton);GO:0005862(muscle thin filament tropomyosin);GO:0005884(actin filament);GO:0005925(focal adhesion);GO:0006936(muscle contraction);GO:0007015(actin filament organ…	04260(Cardiac muscle contraction);04261(Adrenergic signaling in cardiomyocytes);05410(Hypertrophic cardiomyopathy (HCM));05414(Dilated cardiomyopathy (DCM))	K10375	NA	tropomyosin 4 [Source:HGNC Symbol;Acc:HGNC:12013]	retained_intron	70.1504	0.405949	172.806	7.43301	1.96205e-17	1.00249e-13	up	yes
47875	0	chr12	+	110281116	110351090	ENST00000308664	21	4453	ENSG00000174437	ATP2A2	GO:0000166(nucleotide binding);GO:0002026(regulation of the force of heart contraction);GO:0003009(skeletal muscle contraction);GO:0005388(calcium-transporting ATPase activity);GO:0005509(calcium ion binding);GO:0005515(protein binding);GO:0005524(ATP binding);GO:0005654(nucleoplasm);GO:0005783(endoplasmic reticulum);GO:0005789(endoplasmic reticulum membrane);GO:0005887(integral component of plas…	04020(Calcium signaling pathway);04022(cGMP-PKG signaling pathway);04024(cAMP signaling pathway);04260(Cardiac muscle contraction);04261(Adrenergic signaling in cardiomyocytes);04919(Thyroid hormone signaling pathway);04972(Pancreatic secretion);05010(Alzheimer disease);05410(Hypertrophic cardiomyopathy (HCM));05412(Arrhythmogenic right ventricular cardiomyopathy (ARVC));05414(Dilated cardiomyopa…	NA	NA	ATPase sarcoplasmic/endoplasmic reticulum Ca2+ transporting 2 [Source:HGNC Symbol;Acc:HGNC:812]	protein_coding	48.3407	0.282346	171.211	7.41963	2.03213e-17	1.00249e-13	up	yes
91616	0	chr17	-	81510005	81512150	ENST00000576209	4	1698	ENSG00000184009	ACTG1	GO:0000166(nucleotide binding);GO:0001895(retina homeostasis);GO:0005200(structural constituent of cytoskeleton);GO:0005515(protein binding);GO:0005522(profilin binding);GO:0005524(ATP binding);GO:0005615(extracellular space);GO:0005634(nucleus);GO:0005737(cytoplasm);GO:0005829(cytosol);GO:0005856(cytoskeleton);GO:0005884(actin filament);GO:0005886(plasma membrane);GO:0005925(focal adhesion);GO:0…	04015(Rap1 signaling pathway);04145(Phagosome);04210(Apoptosis);04390(Hippo signaling pathway);04510(Focal adhesion);04520(Adherens junction);04530(Tight junction);04611(Platelet activation);04670(Leukocyte transendothelial migration);04714(Thermogenesis);04810(Regulation of actin cytoskeleton);04919(Thyroid hormone signaling pathway);04921(Oxytocin signaling pathway);05100(Bacterial invasion of …	NA	NA	actin gamma 1 [Source:HGNC Symbol;Acc:HGNC:144]	retained_intron	540.832	3.57165	151.424	7.24245	4.41459e-17	1.81484e-13	up	yes
31719	0	chr11	+	64185272	64204543	ENST00000358794	14	2743	ENSG00000168439	STIP1	GO:0003723(RNA binding);GO:0005515(protein binding);GO:0005634(nucleus);GO:0005737(cytoplasm);GO:0005794(Golgi apparatus);GO:0005829(cytosol);GO:0008022(protein C-terminus binding);GO:0030544(Hsp70 protein binding);GO:0032991(protein-containing complex);GO:0051087(chaperone binding);GO:0051879(Hsp90 protein binding);GO:0098761(cellular response to interleukin-7);GO:0101031(chaperone complex)	05020(Prion diseases)	K09553	NA	stress induced phosphoprotein 1 [Source:HGNC Symbol;Acc:HGNC:11387]	protein_coding	71.3451	0.693389	102.893	6.68501	2.54885e-15	8.18349e-12	up	yes
170125	0	chr6	-	35832966	35921098	ENST00000373825	16	4348	ENSG00000096063	SRPK1	GO:0000166(nucleotide binding);GO:0000245(spliceosomal complex assembly);GO:0000287(magnesium ion binding);GO:0003723(RNA binding);GO:0004672(protein kinase activity);GO:0004674(protein serine/threonine kinase activity);GO:0005515(protein binding);GO:0005524(ATP binding);GO:0005634(nucleus);GO:0005737(cytoplasm);GO:0005783(endoplasmic reticulum);GO:0005829(cytosol);GO:0005886(plasma membrane);GO:…	05168(Herpes simplex virus 1 infection)	K15409	EC:2.7.11.1	SRSF protein kinase 1 [Source:HGNC Symbol;Acc:HGNC:11305]	protein_coding	30.1833	0.289139	104.39	6.70584	2.65418e-15	8.18349e-12	up	yes
195736	0	chr9	+	36572930	36677417	ENST00000626154	16	1966	ENSG00000165304	MELK	GO:0000086(G2/M transition of mitotic cell cycle);GO:0000166(nucleotide binding);GO:0004672(protein kinase activity);GO:0004674(protein serine/threonine kinase activity);GO:0004715(non-membrane spanning protein tyrosine kinase activity);GO:0005509(calcium ion binding);GO:0005515(protein binding);GO:0005524(ATP binding);GO:0005634(nucleus);GO:0005737(cytoplasm);GO:0005886(plasma membrane);GO:00059…	NA	K08799	EC:2.7.11.1	maternal embryonic leucine zipper kinase [Source:HGNC Symbol;Acc:HGNC:16870]	nonsense_mediated_decay	0.458266	41.0466	0.0111645	-6.48493	6.29971e-15	1.72654e-11	down	yes
39461	0	chr12	-	6965352	6970825	ENST00000535923	10	1515	ENSG00000215021	PHB2	GO:0005515(protein binding);GO:0005634(nucleus);GO:0005737(cytoplasm);GO:0005739(mitochondrion);GO:0005741(mitochondrial outer membrane);GO:0005743(mitochondrial inner membrane);GO:0006606(protein import into nucleus);GO:0006851(mitochondrial calcium ion transmembrane transport);GO:0007005(mitochondrion organization);GO:0007062(sister chromatid cohesion);GO:0008022(protein C-terminus binding);GO:…	NA	K17081	NA	prohibitin 2 [Source:HGNC Symbol;Acc:HGNC:30306]	protein_coding	0.56793	49.794	0.0114056	-6.45411	8.35055e-15	2.05975e-11	down	yes
138007	0	chr3	-	32996609	33096835	ENST00000399402	16	2512	ENSG00000170266	GLB1	GO:0004553(hydrolase activity, hydrolyzing O-glycosyl compounds);GO:0004565(beta-galactosidase activity);GO:0005515(protein binding);GO:0005576(extracellular region);GO:0005615(extracellular space);GO:0005737(cytoplasm);GO:0005764(lysosome);GO:0005773(vacuole);GO:0005794(Golgi apparatus);GO:0005975(carbohydrate metabolic process);GO:0006027(glycosaminoglycan catabolic process);GO:0006687(glycosph…	00052(Galactose metabolism);00511(Other glycan degradation);00531(Glycosaminoglycan degradation);00600(Sphingolipid metabolism);00604(Glycosphingolipid biosynthesis - ganglio series);04142(Lysosome)	NA	NA	galactosidase beta 1 [Source:HGNC Symbol;Acc:HGNC:4298]	protein_coding	44.3083	0.525352	84.3403	6.39815	2.02744e-14	4.54626e-11	up	yes
160672	0	chr5	+	86617956	86620761	ENST00000509578	2	1584	ENSG00000127184	COX7C	GO:0004129(cytochrome-c oxidase activity);GO:0005739(mitochondrion);GO:0005743(mitochondrial inner membrane);GO:0006091(generation of precursor metabolites and energy);GO:0006123(mitochondrial electron transport, cytochrome c to oxygen);GO:0016020(membrane);GO:0016021(integral component of membrane);GO:0022900(electron transport chain);GO:1902600(proton transmembrane transport)	00190(Oxidative phosphorylation);04260(Cardiac muscle contraction);04714(Thermogenesis);04932(Non-alcoholic fatty liver disease (NAFLD));05010(Alzheimer disease);05012(Parkinson disease);05016(Huntington disease)	K02272	NA	cytochrome c oxidase subunit 7C [Source:HGNC Symbol;Acc:HGNC:2292]	protein_coding	0.533397	39.9951	0.0133366	-6.22847	4.0353e-14	8.29456e-11	down	yes
53581	0	chr13	+	113209613	113267108	ENST00000375440	20	5821	ENSG00000139842	CUL4A	GO:0000082(G1/S transition of mitotic cell cycle);GO:0000715(nucleotide-excision repair, DNA damage recognition);GO:0000717(nucleotide-excision repair, DNA duplex unwinding);GO:0001701(in utero embryonic development);GO:0005515(protein binding);GO:0005654(nucleoplasm);GO:0006281(DNA repair);GO:0006283(transcription-coupled nucleotide-excision repair);GO:0006293(nucleotide-excision repair, preinci…	03420(Nucleotide excision repair);04120(Ubiquitin mediated proteolysis);05170(Human immunodeficiency virus 1 infection)	NA	NA	cullin 4A [Source:HGNC Symbol;Acc:HGNC:2554]	protein_coding	0.21105	13.8828	0.0152022	-6.03957	1.08078e-13	2.05065e-10	down	yes
28198	0	chr11	+	18399726	18407584	ENST00000375710	5	2169	ENSG00000134333	LDHA	GO:0003824(catalytic activity);GO:0004459(L-lactate dehydrogenase activity);GO:0005515(protein binding);GO:0005634(nucleus);GO:0005737(cytoplasm);GO:0005829(cytosol);GO:0005975(carbohydrate metabolic process);GO:0006090(pyruvate metabolic process);GO:0006096(glycolytic process);GO:0016020(membrane);GO:0016021(integral component of membrane);GO:0016491(oxidoreductase activity);GO:0016616(oxidoredu…	00010(Glycolysis / Gluconeogenesis);00270(Cysteine and methionine metabolism);00620(Pyruvate metabolism);00640(Propanoate metabolism);04066(HIF-1 signaling pathway);04922(Glucagon signaling pathway);05230(Central carbon metabolism in cancer)	K00016	EC:1.1.1.27	lactate dehydrogenase A [Source:HGNC Symbol;Acc:HGNC:6535]	retained_intron	555.61	8.59744	64.6251	6.01402	1.67242e-13	2.94657e-10	up	yes
152225	0	chr4	-	75642782	75673969	ENST00000359707	12	4883	ENSG00000138757	G3BP2	GO:0003676(nucleic acid binding);GO:0003723(RNA binding);GO:0003729(mRNA binding);GO:0005515(protein binding);GO:0005737(cytoplasm);GO:0005829(cytosol);GO:0007253(cytoplasmic sequestering of NF-kappaB);GO:0007265(Ras protein signal transduction);GO:0030159(receptor signaling complex scaffold activity);GO:0034063(stress granule assembly);GO:0051028(mRNA transport);GO:1990904(ribonucleoprotein comp…	NA	NA	NA	G3BP stress granule assembly factor 2 [Source:HGNC Symbol;Acc:HGNC:30291]	protein_coding	13.9195	0.215196	64.6828	6.01531	3.00353e-13	4.939e-10	up	yes
146560	0	chr3	+	172750685	172821473	ENST00000540509	25	4406	ENSG00000114346	ECT2	GO:0000281(mitotic cytokinesis);GO:0000902(cell morphogenesis);GO:0005085(guanyl-nucleotide exchange factor activity);GO:0005089(Rho guanyl-nucleotide exchange factor activity);GO:0005096(GTPase activator activity);GO:0005515(protein binding);GO:0005634(nucleus);GO:0005737(cytoplasm);GO:0005819(spindle);GO:0005829(cytosol);GO:0005856(cytoskeleton);GO:0005911(cell-cell junction);GO:0005923(bicellu…	NA	K20704	NA	epithelial cell transforming 2 [Source:HGNC Symbol;Acc:HGNC:3155]	protein_coding	14.227	0.225561	63.0739	5.97897	4.33267e-13	6.67935e-10	up	yes
178684	0	chr7	+	44606591	44708328	ENST00000449767	23	3479	ENSG00000105953	OGDH	GO:0004591(oxoglutarate dehydrogenase (succinyl-transferring) activity);GO:0005634(nucleus);GO:0005739(mitochondrion);GO:0005759(mitochondrial matrix);GO:0006091(generation of precursor metabolites and energy);GO:0006096(glycolytic process);GO:0006099(tricarboxylic acid cycle);GO:0006103(2-oxoglutarate metabolic process);GO:0006104(succinyl-CoA metabolic process);GO:0006554(lysine catabolic proce…	00020(Citrate cycle (TCA cycle))	K00164	EC:1.2.4.2	oxoglutarate dehydrogenase [Source:HGNC Symbol;Acc:HGNC:8124]	protein_coding	51.2053	0.89646	57.1195	5.83591	6.90333e-13	1.00163e-09	up	yes
191482	0	chr8	-	100706703	100709847	ENST00000518716	4	694	ENSG00000070756	PABPC1	GO:0000184(nuclear-transcribed mRNA catabolic process, nonsense-mediated decay);GO:0000398(mRNA splicing, via spliceosome);GO:0003676(nucleic acid binding);GO:0003723(RNA binding);GO:0003730(mRNA 3'-UTR binding);GO:0005515(protein binding);GO:0005634(nucleus);GO:0005681(spliceosomal complex);GO:0005737(cytoplasm);GO:0005829(cytosol);GO:0005925(focal adhesion);GO:0006378(mRNA polyadenylation);GO:0…	03013(RNA transport);03015(mRNA surveillance pathway);03018(RNA degradation)	K13126	NA	poly(A) binding protein cytoplasmic 1 [Source:HGNC Symbol;Acc:HGNC:8554]	retained_intron	2.06428	105.314	0.0196012	-5.67291	1.10971e-12	1.52067e-09	down	yes
175416	0	chr6	-	159778987	159789703	ENST00000392168	11	1878	ENSG00000120438	TCP1	GO:0000166(nucleotide binding);GO:0000242(pericentriolar material);GO:0000792(heterochromatin);GO:0001669(acrosomal vesicle);GO:0002199(zona pellucida receptor complex);GO:0003723(RNA binding);GO:0005515(protein binding);GO:0005524(ATP binding);GO:0005720(nuclear heterochromatin);GO:0005737(cytoplasm);GO:0005794(Golgi apparatus);GO:0005813(centrosome);GO:0005815(microtubule organizing center);GO:…	NA	K09493	NA	t-complex 1 [Source:HGNC Symbol;Acc:HGNC:11655]	protein_coding	109.056	2.06982	52.6888	5.71942	1.41659e-12	1.83903e-09	up	yes
42782	0	chr12	-	50175788	50222348	ENST00000552823	8	3254	ENSG00000050405	LIMA1	GO:0001725(stress fiber);GO:0001726(ruffle);GO:0003779(actin binding);GO:0003785(actin monomer binding);GO:0005515(protein binding);GO:0005737(cytoplasm);GO:0005829(cytosol);GO:0005856(cytoskeleton);GO:0005886(plasma membrane);GO:0005903(brush border);GO:0005925(focal adhesion);GO:0006629(lipid metabolic process);GO:0008202(steroid metabolic process);GO:0008203(cholesterol metabolic process);GO:0…	NA	K23026	NA	LIM domain and actin binding 1 [Source:HGNC Symbol;Acc:HGNC:24636]	protein_coding	0.291098	14.4638	0.0201259	-5.6348	1.69667e-12	2.0925e-09	down	yes
61630	0	chr15	-	22869466	22980352	ENST00000610365	32	4515	ENSG00000273749	CYFIP1	GO:0000340(RNA 7-methylguanosine cap binding);GO:0000902(cell morphogenesis);GO:0001726(ruffle);GO:0003779(actin binding);GO:0005515(protein binding);GO:0005576(extracellular region);GO:0005737(cytoplasm);GO:0005829(cytosol);GO:0005845(mRNA cap binding complex);GO:0005925(focal adhesion);GO:0006417(regulation of translation);GO:0007275(multicellular organism development);GO:0007399(nervous system…	03013(RNA transport);04810(Regulation of actin cytoskeleton)	K05749	NA	cytoplasmic FMR1 interacting protein 1 [Source:HGNC Symbol;Acc:HGNC:13759]	protein_coding	13.8708	0.266007	52.1446	5.70445	2.2694e-12	2.62133e-09	up	yes
165503	0	chr5	+	172959460	172969718	ENST00000519239	4	679	ENSG00000037241	RPL26L1	GO:0002181(cytoplasmic translation);GO:0003723(RNA binding);GO:0003735(structural constituent of ribosome);GO:0005622(intracellular);GO:0005840(ribosome);GO:0006412(translation);GO:0015934(large ribosomal subunit);GO:0022625(cytosolic large ribosomal subunit);GO:0042273(ribosomal large subunit biogenesis);GO:0070062(extracellular exosome)	03010(Ribosome)	K02898	NA	ribosomal protein L26 like 1 [Source:HGNC Symbol;Acc:HGNC:17050]	protein_coding	67.3315	1.26246	53.3334	5.73697	2.33801e-12	2.62133e-09	up	yes
18677	0	chr10	-	3137730	3172841	ENST00000380989	27	3487	ENSG00000107959	PITRM1	GO:0003824(catalytic activity);GO:0004222(metalloendopeptidase activity);GO:0005739(mitochondrion);GO:0005759(mitochondrial matrix);GO:0006508(proteolysis);GO:0006626(protein targeting to mitochondrion);GO:0008047(enzyme activator activity);GO:0008233(peptidase activity);GO:0008237(metallopeptidase activity);GO:0008270(zinc ion binding);GO:0016485(protein processing);GO:0016787(hydrolase activity…	NA	K06972	EC:3.4.24.-	pitrilysin metallopeptidase 1 [Source:HGNC Symbol;Acc:HGNC:17663]	protein_coding	33.6714	0.676739	49.7554	5.63678	2.77031e-12	2.97098e-09	up	yes
140883	0	chr3	+	53161217	53192487	ENST00000652449	20	2711	ENSG00000163932	PRKCD	GO:0000166(nucleotide binding);GO:0002223(stimulatory C-type lectin receptor signaling pathway);GO:0004672(protein kinase activity);GO:0004674(protein serine/threonine kinase activity);GO:0004697(protein kinase C activity);GO:0004699(calcium-independent protein kinase C activity);GO:0004715(non-membrane spanning protein tyrosine kinase activity);GO:0005515(protein binding);GO:0005524(ATP binding)…	04062(Chemokine signaling pathway);04140(Autophagy - animal);04270(Vascular smooth muscle contraction);04621(NOD-like receptor signaling pathway);04625(C-type lectin receptor signaling pathway);04666(Fc gamma R-mediated phagocytosis);04722(Neurotrophin signaling pathway);04750(Inflammatory mediator regulation of TRP channels);04912(GnRH signaling pathway);04915(Estrogen signaling pathway);04930(T…	NA	NA	protein kinase C delta [Source:HGNC Symbol;Acc:HGNC:9399]	protein_coding	18.8124	0.367739	51.157	5.67686	3.16629e-12	3.20446e-09	up	yes
126182	0	chr20	+	34704344	34713436	ENST00000374810	5	4127	ENSG00000078804	TP53INP2	GO:0000045(autophagosome assembly);GO:0001649(osteoblast differentiation);GO:0001894(tissue homeostasis);GO:0005515(protein binding);GO:0005634(nucleus);GO:0005737(cytoplasm);GO:0005776(autophagosome);GO:0005829(cytosol);GO:0006511(ubiquitin-dependent protein catabolic process);GO:0006914(autophagy);GO:0010508(positive regulation of autophagy);GO:0016236(macroautophagy);GO:0016605(PML body);GO:00…	04140(Autophagy - animal)	K21247	NA	tumor protein p53 inducible nuclear protein 2 [Source:HGNC Symbol;Acc:HGNC:16104]	protein_coding	18.9416	0.379897	49.8599	5.63981	3.24785e-12	3.20446e-09	up	yes
128232	0	chr20	+	58981208	58995131	ENST00000602795	15	2303	ENSG00000101158	NELFCD	GO:0005634(nucleus);GO:0045892(negative regulation of transcription, DNA-templated)	NA	K15181	NA	negative elongation factor complex member C/D [Source:HGNC Symbol;Acc:HGNC:15934]	protein_coding	38.6078	0.827397	46.6617	5.54417	5.40371e-12	5.12646e-09	up	yes
46372	0	chr12	-	89588051	89656067	ENST00000261173	20	6777	ENSG00000070961	ATP2B1	GO:0000166(nucleotide binding);GO:0001772(immunological synapse);GO:0001818(negative regulation of cytokine production);GO:0003056(regulation of vascular smooth muscle contraction);GO:0003407(neural retina development);GO:0005388(calcium-transporting ATPase activity);GO:0005515(protein binding);GO:0005516(calmodulin binding);GO:0005524(ATP binding);GO:0005634(nucleus);GO:0005886(plasma membrane);…	04020(Calcium signaling pathway);04022(cGMP-PKG signaling pathway);04024(cAMP signaling pathway);04261(Adrenergic signaling in cardiomyocytes);04925(Aldosterone synthesis and secretion);04961(Endocrine and other factor-regulated calcium reabsorption);04970(Salivary secretion);04972(Pancreatic secretion);04978(Mineral absorption)	NA	NA	ATPase plasma membrane Ca2+ transporting 1 [Source:HGNC Symbol;Acc:HGNC:814]	protein_coding	0.361511	14.9688	0.0241509	-5.37178	6.89673e-12	6.30055e-09	down	yes
128224	0	chr20	+	58902981	58911190	ENST00000476196	10	1839	ENSG00000087460	GNAS	GO:0000166(nucleotide binding);GO:0001501(skeletal system development);GO:0001664(G protein-coupled receptor binding);GO:0001726(ruffle);GO:0001894(tissue homeostasis);GO:0001958(endochondral ossification);GO:0003091(renal water homeostasis);GO:0003674(molecular_function);GO:0003924(GTPase activity);GO:0005159(insulin-like growth factor receptor binding);GO:0005515(protein binding);GO:0005525(GTP…	01522(Endocrine resistance);04015(Rap1 signaling pathway);04020(Calcium signaling pathway);04024(cAMP signaling pathway);04072(Phospholipase D signaling pathway);04261(Adrenergic signaling in cardiomyocytes);04270(Vascular smooth muscle contraction);04540(Gap junction);04611(Platelet activation);04713(Circadian entrainment);04714(Thermogenesis);04724(Glutamatergic synapse);04726(Serotonergic syna…	K04632	NA	GNAS complex locus [Source:HGNC Symbol;Acc:HGNC:4392]	retained_intron	0.585673	25.0786	0.0233535	-5.42022	7.5971e-12	6.6925e-09	down	yes
1292	0	chr1	-	8861000	8879250	ENST00000646539	12	2345	ENSG00000074800	ENO1	GO:0000015(phosphopyruvate hydratase complex);GO:0000122(negative regulation of transcription by RNA polymerase II);GO:0000287(magnesium ion binding);GO:0000977(RNA polymerase II regulatory region sequence-specific DNA binding);GO:0001227(DNA-binding transcription repressor activity, RNA polymerase II-specific);GO:0003677(DNA binding);GO:0003723(RNA binding);GO:0004634(phosphopyruvate hydratase a…	00010(Glycolysis / Gluconeogenesis);03018(RNA degradation);04066(HIF-1 signaling pathway)	NA	NA	enolase 1 [Source:HGNC Symbol;Acc:HGNC:3350]	protein_coding	13.0919	517.369	0.0253048	-5.30444	8.57208e-12	7.26938e-09	down	yes
125335	0	chr20	+	18507940	18561415	ENST00000377465	20	3351	ENSG00000101310	SEC23B	GO:0000139(Golgi membrane);GO:0005096(GTPase activator activity);GO:0005515(protein binding);GO:0005737(cytoplasm);GO:0005783(endoplasmic reticulum);GO:0005789(endoplasmic reticulum membrane);GO:0005829(cytosol);GO:0006886(intracellular protein transport);GO:0006888(endoplasmic reticulum to Golgi vesicle-mediated transport);GO:0008270(zinc ion binding);GO:0012505(endomembrane system);GO:0012507(E…	04141(Protein processing in endoplasmic reticulum)	K14006	NA	Sec23 homolog B, coat complex II component [Source:HGNC Symbol;Acc:HGNC:10702]	protein_coding	0.655814	26.5532	0.0246981	-5.33945	9.06602e-12	7.26938e-09	down	yes
32675	0	chr11	+	66257703	66267860	ENST00000316924	16	2990	ENSG00000174996	KLC2	GO:0003777(microtubule motor activity);GO:0005515(protein binding);GO:0005654(nucleoplasm);GO:0005737(cytoplasm);GO:0005739(mitochondrion);GO:0005829(cytosol);GO:0005856(cytoskeleton);GO:0005871(kinesin complex);GO:0005874(microtubule);GO:0005886(plasma membrane);GO:0006890(retrograde vesicle-mediated transport, Golgi to endoplasmic reticulum);GO:0007018(microtubule-based movement);GO:0016020(mem…	05132(Salmonella infection)	K10407	NA	kinesin light chain 2 [Source:HGNC Symbol;Acc:HGNC:20716]	protein_coding	18.7829	0.419149	44.812	5.48581	9.13609e-12	7.26938e-09	up	yes
121793	0	chr2	+	216116885	216205423	ENST00000460284	18	2962	ENSG00000079246	XRCC5	GO:0000166(nucleotide binding);GO:0000723(telomere maintenance);GO:0000783(nuclear telomere cap complex);GO:0000784(nuclear chromosome, telomeric region);GO:0002218(activation of innate immune response);GO:0002376(immune system process);GO:0003677(DNA binding);GO:0003684(damaged DNA binding);GO:0003690(double-stranded DNA binding);GO:0003691(double-stranded telomeric DNA binding);GO:0003723(RNA b…	03450(Non-homologous end-joining)	K10885	NA	X-ray repair cross complementing 5 [Source:HGNC Symbol;Acc:HGNC:12833]	retained_intron	28.1785	0.648057	43.4816	5.44233	1.04801e-11	7.88876e-09	up	yes
136582	0	chr3	-	9780256	9793011	ENST00000440161	9	1617	ENSG00000171148	TADA3	GO:0000124(SAGA complex);GO:0000278(mitotic cell cycle);GO:0001932(regulation of protein phosphorylation);GO:0003713(transcription coactivator activity);GO:0004402(histone acetyltransferase activity);GO:0005515(protein binding);GO:0005622(intracellular);GO:0005634(nucleus);GO:0005654(nucleoplasm);GO:0005671(Ada2/Gcn5/Ada3 transcription activator complex);GO:0006357(regulation of transcription by …	05165(Human papillomavirus infection)	K11315	NA	transcriptional adaptor 3 [Source:HGNC Symbol;Acc:HGNC:19422]	protein_coding	35.1228	0.79115	44.3947	5.47231	1.05542e-11	7.88876e-09	up	yes
37520	0	chr11	-	123057497	123061332	ENST00000227378	8	2186	ENSG00000109971	HSPA8	GO:0000151(ubiquitin ligase complex);GO:0000166(nucleotide binding);GO:0000398(mRNA splicing, via spliceosome);GO:0000974(Prp19 complex);GO:0001664(G protein-coupled receptor binding);GO:0001786(phosphatidylserine binding);GO:0003723(RNA binding);GO:0005515(protein binding);GO:0005524(ATP binding);GO:0005576(extracellular region);GO:0005615(extracellular space);GO:0005634(nucleus);GO:0005654(nucl…	03040(Spliceosome);04010(MAPK signaling pathway);04141(Protein processing in endoplasmic reticulum);04144(Endocytosis);04213(Longevity regulating pathway - multiple species);04612(Antigen processing and presentation);04915(Estrogen signaling pathway);05134(Legionellosis);05145(Toxoplasmosis);05162(Measles);05164(Influenza A)	K03283	NA	heat shock protein family A (Hsp70) member 8 [Source:HGNC Symbol;Acc:HGNC:5241]	protein_coding	0.791283	30.9002	0.0256077	-5.28728	1.40666e-11	1.02049e-08	down	yes
167683	0	chr6	-	18224346	18264524	ENST00000507591	10	3093	ENSG00000124795	DEK	GO:0003677(DNA binding);GO:0003723(RNA binding);GO:0005634(nucleus);GO:0005654(nucleoplasm);GO:0006325(chromatin organization);GO:0006357(regulation of transcription by RNA polymerase II);GO:0006366(transcription by RNA polymerase II);GO:0007165(signal transduction);GO:0019079(viral genome replication);GO:0042393(histone binding);GO:0043292(contractile fiber);GO:0045815(positive regulation of gen…	NA	NA	NA	DEK proto-oncogene [Source:HGNC Symbol;Acc:HGNC:2768]	protein_coding	0.781918	29.757	0.0262768	-5.25007	1.59219e-11	1.12208e-08	down	yes
49825	0	chr12	+	130872037	130877676	ENST00000448750	6	2455	ENSG00000132341	RAN	GO:0000055(ribosomal large subunit export from nucleus);GO:0000056(ribosomal small subunit export from nucleus);GO:0000070(mitotic sister chromatid segregation);GO:0000166(nucleotide binding);GO:0000278(mitotic cell cycle);GO:0000287(magnesium ion binding);GO:0000785(chromatin);GO:0001673(male germ cell nucleus);GO:0002177(manchette);GO:0003682(chromatin binding);GO:0003723(RNA binding);GO:000392…	03008(Ribosome biogenesis in eukaryotes);03013(RNA transport);05166(Human T-cell leukemia virus 1 infection)	K07936	NA	RAN, member RAS oncogene family [Source:HGNC Symbol;Acc:HGNC:9846]	protein_coding	2.43559	88.7267	0.0274504	-5.18703	2.05413e-11	1.40742e-08	down	yes
163137	0	chr5	+	138465479	138469303	ENST00000239938	2	3137	ENSG00000120738	EGR1	GO:0000122(negative regulation of transcription by RNA polymerase II);GO:0000976(transcription regulatory region sequence-specific DNA binding);GO:0000977(RNA polymerase II regulatory region sequence-specific DNA binding);GO:0000981(DNA-binding transcription factor activity, RNA polymerase II-specific);GO:0001228(DNA-binding transcription activator activity, RNA polymerase II-specific);GO:0001666…	04371(Apelin signaling pathway);04912(GnRH signaling pathway);04928(Parathyroid hormone synthesis, secretion and action);04933(AGE-RAGE signaling pathway in diabetic complications);05020(Prion diseases);05166(Human T-cell leukemia virus 1 infection)	NA	NA	early growth response 1 [Source:HGNC Symbol;Acc:HGNC:3238]	protein_coding	13.182	0.319438	41.2661	5.36688	2.34878e-11	1.56581e-08	up	yes
103893	0	chr19	-	40234498	40285342	ENST00000579047	12	2029	ENSG00000105221	AKT2	GO:0000166(nucleotide binding);GO:0001934(positive regulation of protein phosphorylation);GO:0004672(protein kinase activity);GO:0004674(protein serine/threonine kinase activity);GO:0005515(protein binding);GO:0005524(ATP binding);GO:0005634(nucleus);GO:0005654(nucleoplasm);GO:0005737(cytoplasm);GO:0005768(endosome);GO:0005769(early endosome);GO:0005829(cytosol);GO:0005886(plasma membrane);GO:000…	01521(EGFR tyrosine kinase inhibitor resistance);01522(Endocrine resistance);01524(Platinum drug resistance);04010(MAPK signaling pathway);04012(ErbB signaling pathway);04014(Ras signaling pathway);04015(Rap1 signaling pathway);04022(cGMP-PKG signaling pathway);04024(cAMP signaling pathway);04062(Chemokine signaling pathway);04066(HIF-1 signaling pathway);04068(FoxO signaling pathway);04071(Sphin…	NA	NA	AKT serine/threonine kinase 2 [Source:HGNC Symbol;Acc:HGNC:392]	protein_coding	0.548279	20.4783	0.0267737	-5.22304	2.77214e-11	1.79941e-08	down	yes
87888	0	chr17	+	51153665	51161898	ENST00000013034	6	796	ENSG00000239672	NME1	GO:0000166(nucleotide binding);GO:0000287(magnesium ion binding);GO:0000977(RNA polymerase II regulatory region sequence-specific DNA binding);GO:0002762(negative regulation of myeloid leukocyte differentiation);GO:0003697(single-stranded DNA binding);GO:0003723(RNA binding);GO:0004536(deoxyribonuclease activity);GO:0004550(nucleoside diphosphate kinase activity);GO:0005515(protein binding);GO:00…	00230(Purine metabolism);00240(Pyrimidine metabolism);00983(Drug metabolism - other enzymes)	K00940	EC:2.7.4.6	NME/NM23 nucleoside diphosphate kinase 1 [Source:HGNC Symbol;Acc:HGNC:7849]	protein_coding	3.66877	130.008	0.0282195	-5.14717	2.99308e-11	1.88386e-08	down	yes
543	0	chr1	-	1661478	1692644	ENST00000617444	10	6283	ENSG00000189339	SLC35E2B	GO:0001835(blastocyst hatching);GO:0005794(Golgi apparatus);GO:0015165(pyrimidine nucleotide-sugar transmembrane transporter activity);GO:0015297(antiporter activity);GO:0016020(membrane);GO:0016021(integral component of membrane);GO:0022857(transmembrane transporter activity);GO:0055085(transmembrane transport);GO:0090481(pyrimidine nucleotide-sugar transmembrane transport)	NA	K15284	NA	solute carrier family 35 member E2B [Source:HGNC Symbol;Acc:HGNC:33941]	protein_coding	5.76488	0.14296	40.3251	5.33361	3.08799e-11	1.88386e-08	up	yes
33730	0	chr11	-	72015429	72080474	ENST00000537217	15	2331	ENSG00000137497	NUMA1	GO:0000132(establishment of mitotic spindle orientation);GO:0000139(Golgi membrane);GO:0000922(spindle pole);GO:0001578(microtubule bundle formation);GO:0005198(structural molecule activity);GO:0005515(protein binding);GO:0005634(nucleus);GO:0005654(nucleoplasm);GO:0005694(chromosome);GO:0005737(cytoplasm);GO:0005813(centrosome);GO:0005815(microtubule organizing center);GO:0005819(spindle);GO:000…	NA	K16808	NA	nuclear mitotic apparatus protein 1 [Source:HGNC Symbol;Acc:HGNC:8059]	protein_coding	28.5133	0.730499	39.0327	5.28661	3.13969e-11	1.88386e-08	up	yes
186323	0	chr8	-	8317737	8386498	ENST00000615670	6	4903	ENSG00000275342	PRAG1	GO:0004672(protein kinase activity);GO:0005515(protein binding);GO:0005524(ATP binding);GO:0005634(nucleus);GO:0005737(cytoplasm);GO:0005925(focal adhesion);GO:0006468(protein phosphorylation);GO:0008360(regulation of cell shape);GO:0008593(regulation of Notch signaling pathway);GO:0010977(negative regulation of neuron projection development);GO:0016477(cell migration);GO:0030054(cell junction);G…	NA	K17537	EC:2.7.10.2	PEAK1 related, kinase-activating pseudokinase 1 [Source:HGNC Symbol;Acc:HGNC:25438]	protein_coding	0.279049	10.0598	0.027739	-5.17194	3.20773e-11	1.88386e-08	down	yes
161938	0	chr5	+	119452497	119542332	ENST00000510025	24	2628	ENSG00000133835	HSD17B4	GO:0000038(very long-chain fatty acid metabolic process);GO:0001649(osteoblast differentiation);GO:0003857(3-hydroxyacyl-CoA dehydrogenase activity);GO:0005102(signaling receptor binding);GO:0005777(peroxisome);GO:0005778(peroxisomal membrane);GO:0005782(peroxisomal matrix);GO:0005829(cytosol);GO:0006625(protein targeting to peroxisome);GO:0006629(lipid metabolic process);GO:0006631(fatty acid me…	00120(Primary bile acid biosynthesis);01040(Biosynthesis of unsaturated fatty acids);04146(Peroxisome)	K12405	4.2.1.107;4.2.1.119;EC:1.1.1.-	hydroxysteroid 17-beta dehydrogenase 4 [Source:HGNC Symbol;Acc:HGNC:5213]	protein_coding	0.334114	12.1595	0.0274775	-5.1856	3.77103e-11	2.10986e-08	down	yes
31986	0	chr11	-	64803516	64810608	ENST00000377326	9	3150	ENSG00000133895	MEN1	GO:0000122(negative regulation of transcription by RNA polymerase II);GO:0000165(MAPK cascade);GO:0000278(mitotic cell cycle);GO:0000400(four-way junction DNA binding);GO:0000403(Y-form DNA binding);GO:0000784(nuclear chromosome, telomeric region);GO:0000785(chromatin);GO:0000790(nuclear chromatin);GO:0001933(negative regulation of protein phosphorylation);GO:0002076(osteoblast development);GO:00…	04934(Cushing syndrome);05202(Transcriptional misregulation in cancer)	K14970	NA	menin 1 [Source:HGNC Symbol;Acc:HGNC:7010]	protein_coding	0.372145	13.2823	0.0280181	-5.1575	3.80152e-11	2.10986e-08	down	yes
126597	0	chr20	+	36605817	36612557	ENST00000373852	4	1059	ENSG00000101084	RAB5IF	GO:0003674(molecular_function);GO:0005575(cellular_component);GO:0008150(biological_process);GO:0016020(membrane);GO:0016021(integral component of membrane)	NA	NA	NA	RAB5 interacting factor [Source:HGNC Symbol;Acc:HGNC:15870]	protein_coding	42.7613	1.09326	39.1135	5.2896	3.84917e-11	2.10986e-08	up	yes
1502	0	chr1	+	11013716	11024183	ENST00000315091	6	1835	ENSG00000120948	TARDBP	GO:0001228(DNA-binding transcription activator activity, RNA polymerase II-specific);GO:0001933(negative regulation of protein phosphorylation);GO:0003676(nucleic acid binding);GO:0003677(DNA binding);GO:0003690(double-stranded DNA binding);GO:0003700(DNA-binding transcription factor activity);GO:0003723(RNA binding);GO:0003727(single-stranded RNA binding);GO:0003730(mRNA 3'-UTR binding);GO:00055…	NA	NA	NA	TAR DNA binding protein [Source:HGNC Symbol;Acc:HGNC:11571]	protein_coding	0.789186	27.7444	0.0284448	-5.13569	4.11965e-11	2.20903e-08	down	yes
24207	0	chr10	-	109864766	109923511	ENST00000502935	21	2497	ENSG00000108039	XPNPEP1	GO:0004177(aminopeptidase activity);GO:0005737(cytoplasm);GO:0005829(cytosol);GO:0006508(proteolysis);GO:0008233(peptidase activity);GO:0008237(metallopeptidase activity);GO:0010815(bradykinin catabolic process);GO:0016787(hydrolase activity);GO:0030145(manganese ion binding);GO:0042803(protein homodimerization activity);GO:0046872(metal ion binding);GO:0070006(metalloaminopeptidase activity);GO:…	NA	K01262	EC:3.4.11.9	X-prolyl aminopeptidase 1 [Source:HGNC Symbol;Acc:HGNC:12822]	protein_coding	0.61864	21.4763	0.0288056	-5.1175	4.23565e-11	2.2229e-08	down	yes
4751	0	chr1	+	40040761	40072271	ENST00000372805	13	2217	ENSG00000131236	CAP1	GO:0000902(cell morphogenesis);GO:0001667(ameboidal-type cell migration);GO:0003779(actin binding);GO:0005576(extracellular region);GO:0005737(cytoplasm);GO:0005886(plasma membrane);GO:0005925(focal adhesion);GO:0006898(receptor-mediated endocytosis);GO:0007010(cytoskeleton organization);GO:0007163(establishment or maintenance of cell polarity);GO:0007165(signal transduction);GO:0007190(activatio…	NA	K17261	NA	cyclase associated actin cytoskeleton regulatory protein 1 [Source:HGNC Symbol;Acc:HGNC:20040]	protein_coding	124.639	3.44864	36.1413	5.17558	4.7696e-11	2.43552e-08	up	yes
19219	0	chr10	-	13317428	13348293	ENST00000327347	9	3265	ENSG00000086475	SEPHS1	GO:0000166(nucleotide binding);GO:0001887(selenium compound metabolic process);GO:0004756(selenide, water dikinase activity);GO:0005515(protein binding);GO:0005524(ATP binding);GO:0005525(GTP binding);GO:0005634(nucleus);GO:0005737(cytoplasm);GO:0005886(plasma membrane);GO:0006464(cellular protein modification process);GO:0016020(membrane);GO:0016260(selenocysteine biosynthetic process);GO:001630…	00450(Selenocompound metabolism)	K01008	EC:2.7.9.3	selenophosphate synthetase 1 [Source:HGNC Symbol;Acc:HGNC:19685]	protein_coding	0.454833	15.7019	0.0289668	-5.10946	4.83826e-11	2.43552e-08	down	yes
33722	0	chr11	-	72002865	72080693	ENST00000613205	25	3940	ENSG00000137497	NUMA1	GO:0000132(establishment of mitotic spindle orientation);GO:0000139(Golgi membrane);GO:0000922(spindle pole);GO:0001578(microtubule bundle formation);GO:0005198(structural molecule activity);GO:0005515(protein binding);GO:0005634(nucleus);GO:0005654(nucleoplasm);GO:0005694(chromosome);GO:0005737(cytoplasm);GO:0005813(centrosome);GO:0005815(microtubule organizing center);GO:0005819(spindle);GO:000…	NA	K16808	NA	nuclear mitotic apparatus protein 1 [Source:HGNC Symbol;Acc:HGNC:8059]	protein_coding	11.5213	0.314281	36.6591	5.1961	6.34293e-11	3.12909e-08	up	yes
119144	0	chr2	+	170953818	170966601	ENST00000486498	5	2096	ENSG00000115806	GORASP2	GO:0000139(Golgi membrane);GO:0005515(protein binding);GO:0005783(endoplasmic reticulum);GO:0005789(endoplasmic reticulum membrane);GO:0005794(Golgi apparatus);GO:0006996(organelle organization);GO:0007030(Golgi organization);GO:0007283(spermatogenesis);GO:0016020(membrane);GO:0030154(cell differentiation);GO:0034976(response to endoplasmic reticulum stress);GO:0061951(establishment of protein lo…	NA	NA	NA	golgi reassembly stacking protein 2 [Source:HGNC Symbol;Acc:HGNC:17500]	retained_intron	19.0306	0.53074	35.8568	5.16417	8.06562e-11	3.79396e-08	up	yes
57895	0	chr14	-	69050881	69153126	ENST00000341516	9	5953	ENSG00000139990	DCAF5	GO:0005515(protein binding);GO:0005654(nucleoplasm);GO:0016567(protein ubiquitination);GO:0043687(post-translational protein modification);GO:0080008(Cul4-RING E3 ubiquitin ligase complex)	NA	K11800	NA	DDB1 and CUL4 associated factor 5 [Source:HGNC Symbol;Acc:HGNC:20224]	protein_coding	6.09846	0.167913	36.3192	5.18266	8.0711e-11	3.79396e-08	up	yes
159858	0	chr5	-	72219409	72320261	ENST00000261413	11	2785	ENSG00000113048	MRPS27	GO:0000049(tRNA binding);GO:0003723(RNA binding);GO:0005515(protein binding);GO:0005737(cytoplasm);GO:0005739(mitochondrion);GO:0005743(mitochondrial inner membrane);GO:0005763(mitochondrial small ribosomal subunit);GO:0005840(ribosome);GO:0006417(regulation of translation);GO:0008283(cell population proliferation);GO:0019843(rRNA binding);GO:0070125(mitochondrial translational elongation);GO:007…	NA	K17406	NA	mitochondrial ribosomal protein S27 [Source:HGNC Symbol;Acc:HGNC:14512]	protein_coding	0.853403	27.4114	0.0311332	-5.0054	8.15211e-11	3.79396e-08	down	yes
96488	0	chr19	-	1088167	1095375	ENST00000586817	7	2441	ENSG00000099817	POLR2E	GO:0000398(mRNA splicing, via spliceosome);GO:0001054(RNA polymerase I activity);GO:0001055(RNA polymerase II activity);GO:0001056(RNA polymerase III activity);GO:0003677(DNA binding);GO:0003899(DNA-directed 5'-3' RNA polymerase activity);GO:0005515(protein binding);GO:0005634(nucleus);GO:0005654(nucleoplasm);GO:0005665(RNA polymerase II, core complex);GO:0005666(RNA polymerase III complex);GO:00…	03020(RNA polymerase);04623(Cytosolic DNA-sensing pathway);05016(Huntington disease)	NA	NA	RNA polymerase II subunit E [Source:HGNC Symbol;Acc:HGNC:9192]	retained_intron	0.536014	17.5058	0.0306192	-5.02942	8.98491e-11	4.10411e-08	down	yes
29714	0	chr11	-	46743536	46846308	ENST00000312055	43	6532	ENSG00000175216	CKAP5	GO:0000086(G2/M transition of mitotic cell cycle);GO:0000775(chromosome, centromeric region);GO:0000776(kinetochore);GO:0000777(condensed chromosome kinetochore);GO:0000922(spindle pole);GO:0000930(gamma-tubulin complex);GO:0005515(protein binding);GO:0005694(chromosome);GO:0005730(nucleolus);GO:0005737(cytoplasm);GO:0005813(centrosome);GO:0005815(microtubule organizing center);GO:0005819(spindle…	NA	K16803	NA	cytoskeleton associated protein 5 [Source:HGNC Symbol;Acc:HGNC:28959]	protein_coding	0.478245	15.0327	0.0318136	-4.97421	9.32009e-11	4.17981e-08	down	yes
142307	0	chr3	+	99638596	99796733	ENST00000273342	4	3029	ENSG00000144810	COL8A1	GO:0001525(angiogenesis);GO:0005201(extracellular matrix structural constituent);GO:0005515(protein binding);GO:0005576(extracellular region);GO:0005581(collagen trimer);GO:0005591(collagen type VIII trimer);GO:0005604(basement membrane);GO:0005615(extracellular space);GO:0005788(endoplasmic reticulum lumen);GO:0007155(cell adhesion);GO:0010811(positive regulation of cell-substrate adhesion);GO:0…	NA	NA	NA	collagen type VIII alpha 1 chain [Source:HGNC Symbol;Acc:HGNC:2215]	protein_coding	0.693562	21.5682	0.0321567	-4.95874	1.12251e-10	4.94425e-08	down	yes
155516	0	chr4	+	151099639	151104637	ENST00000512690	6	845	ENSG00000145425	RPS3A	GO:0000184(nuclear-transcribed mRNA catabolic process, nonsense-mediated decay);GO:0003723(RNA binding);GO:0003735(structural constituent of ribosome);GO:0005515(protein binding);GO:0005622(intracellular);GO:0005634(nucleus);GO:0005654(nucleoplasm);GO:0005730(nucleolus);GO:0005737(cytoplasm);GO:0005783(endoplasmic reticulum);GO:0005829(cytosol);GO:0005840(ribosome);GO:0005925(focal adhesion);GO:0…	03010(Ribosome)	K02984	NA	ribosomal protein S3A [Source:HGNC Symbol;Acc:HGNC:10421]	protein_coding	20.2925	609.943	0.0332696	-4.90965	1.1627e-10	5.03142e-08	down	yes
169615	0	chr6	-	32825410	32838770	ENST00000620123	12	5679	ENSG00000204267	TAP2	GO:0000166(nucleotide binding);GO:0002250(adaptive immune response);GO:0002376(immune system process);GO:0002474(antigen processing and presentation of peptide antigen via MHC class I);GO:0002479(antigen processing and presentation of exogenous peptide antigen via MHC class I, TAP-dependent);GO:0002489(antigen processing and presentation of endogenous peptide antigen via MHC class Ib via ER pathw…	02010(ABC transporters);04145(Phagosome);04612(Antigen processing and presentation);05163(Human cytomegalovirus infection);05168(Herpes simplex virus 1 infection);05169(Epstein-Barr virus infection);05170(Human immunodeficiency virus 1 infection);05340(Primary immunodeficiency)	K05654	NA	transporter 2, ATP binding cassette subfamily B member [Source:HGNC Symbol;Acc:HGNC:44]	protein_coding	0.521565	16.0172	0.0325627	-4.94063	1.18482e-10	5.03874e-08	down	yes
177067	0	chr7	+	18496167	18668843	ENST00000406072	10	4102	ENSG00000048052	HDAC9	GO:0000118(histone deacetylase complex);GO:0000122(negative regulation of transcription by RNA polymerase II);GO:0001975(response to amphetamine);GO:0003714(transcription corepressor activity);GO:0004407(histone deacetylase activity);GO:0005080(protein kinase C binding);GO:0005515(protein binding);GO:0005634(nucleus);GO:0005654(nucleoplasm);GO:0005667(transcription factor complex);GO:0005737(cyto…	05034(Alcoholism);05203(Viral carcinogenesis)	K11409	EC:3.5.1.98	histone deacetylase 9 [Source:HGNC Symbol;Acc:HGNC:14065]	protein_coding	7.14689	0.204663	34.9203	5.12599	1.25775e-10	5.25823e-08	up	yes
206408	0	chrX	+	136497592	136512346	ENST00000218364	9	2694	ENSG00000102241	HTATSF1	GO:0000398(mRNA splicing, via spliceosome);GO:0003676(nucleic acid binding);GO:0003723(RNA binding);GO:0005634(nucleus);GO:0005654(nucleoplasm);GO:0005684(U2-type spliceosomal complex);GO:0005686(U2 snRNP);GO:0006357(regulation of transcription by RNA polymerase II);GO:0019079(viral genome replication);GO:0032784(regulation of DNA-templated transcription, elongation)	NA	K13093	NA	HIV-1 Tat specific factor 1 [Source:HGNC Symbol;Acc:HGNC:5276]	protein_coding	15.0045	0.445758	33.6607	5.07299	1.46584e-10	6.02606e-08	up	yes
191277	0	chr8	-	98041807	98046469	ENST00000521726	5	1129	ENSG00000156482	RPL30	GO:0000184(nuclear-transcribed mRNA catabolic process, nonsense-mediated decay);GO:0002181(cytoplasmic translation);GO:0003723(RNA binding);GO:0003735(structural constituent of ribosome);GO:0005515(protein binding);GO:0005622(intracellular);GO:0005634(nucleus);GO:0005829(cytosol);GO:0005840(ribosome);GO:0005925(focal adhesion);GO:0006412(translation);GO:0006413(translational initiation);GO:000661…	03010(Ribosome)	K02908	NA	ribosomal protein L30 [Source:HGNC Symbol;Acc:HGNC:10333]	protein_coding	1.60617	48.5404	0.0330892	-4.91749	1.4923e-10	6.03428e-08	down	yes
1066	0	chr1	-	6264273	6394391	ENST00000361521	9	2429	ENSG00000097021	ACOT7	GO:0000062(fatty-acyl-CoA binding);GO:0005515(protein binding);GO:0005654(nucleoplasm);GO:0005737(cytoplasm);GO:0005739(mitochondrion);GO:0005829(cytosol);GO:0006637(acyl-CoA metabolic process);GO:0015937(coenzyme A biosynthetic process);GO:0016290(palmitoyl-CoA hydrolase activity);GO:0016787(hydrolase activity);GO:0016790(thiolester hydrolase activity);GO:0036042(long-chain fatty acyl-CoA bindin…	00062(Fatty acid elongation);01040(Biosynthesis of unsaturated fatty acids)	K17360	EC:3.1.2.2	acyl-CoA thioesterase 7 [Source:HGNC Symbol;Acc:HGNC:24157]	protein_coding	1.35146	39.107	0.0345581	-4.85483	1.94498e-10	7.58649e-08	down	yes
11029	0	chr1	-	150965173	150967725	ENST00000560793	6	1661	ENSG00000143418	CERS2	GO:0003677(DNA binding);GO:0005515(protein binding);GO:0005634(nucleus);GO:0005783(endoplasmic reticulum);GO:0005789(endoplasmic reticulum membrane);GO:0006629(lipid metabolic process);GO:0016020(membrane);GO:0016021(integral component of membrane);GO:0030148(sphingolipid biosynthetic process);GO:0031965(nuclear membrane);GO:0046513(ceramide biosynthetic process);GO:0048681(negative regulation of…	00600(Sphingolipid metabolism);04071(Sphingolipid signaling pathway)	K04710	EC:2.3.1.24	ceramide synthase 2 [Source:HGNC Symbol;Acc:HGNC:14076]	protein_coding	3.95463	113.456	0.0348561	-4.84245	1.98004e-10	7.58649e-08	down	yes
50655	0	chr13	+	27254944	27256548	ENST00000485756	3	675	ENSG00000122026	RPL21	GO:0000184(nuclear-transcribed mRNA catabolic process, nonsense-mediated decay);GO:0003723(RNA binding);GO:0003735(structural constituent of ribosome);GO:0005515(protein binding);GO:0005622(intracellular);GO:0005737(cytoplasm);GO:0005783(endoplasmic reticulum);GO:0005829(cytosol);GO:0005840(ribosome);GO:0006412(translation);GO:0006413(translational initiation);GO:0006614(SRP-dependent cotranslati…	03010(Ribosome)	K02889	NA	ribosomal protein L21 [Source:HGNC Symbol;Acc:HGNC:10313]	retained_intron	7.08339	203.276	0.0348461	-4.84286	2.01547e-10	7.58649e-08	down	yes
48553	0	chr12	-	118034196	118052604	ENST00000535496	8	1328	ENSG00000176871	WSB2	GO:0005515(protein binding);GO:0005829(cytosol);GO:0016567(protein ubiquitination);GO:0035556(intracellular signal transduction);GO:0043687(post-translational protein modification)	NA	K10342	NA	WD repeat and SOCS box containing 2 [Source:HGNC Symbol;Acc:HGNC:19222]	protein_coding	24.5169	0.74718	32.8126	5.03618	2.02637e-10	7.58649e-08	up	yes
120317	0	chr2	-	190970291	191013955	ENST00000409465	24	3097	ENSG00000115415	STAT1	GO:0000122(negative regulation of transcription by RNA polymerase II);GO:0000790(nuclear chromatin);GO:0000978(RNA polymerase II proximal promoter sequence-specific DNA binding);GO:0000979(RNA polymerase II core promoter sequence-specific DNA binding);GO:0000981(DNA-binding transcription factor activity, RNA polymerase II-specific);GO:0001937(negative regulation of endothelial cell proliferation)…	04062(Chemokine signaling pathway);04217(Necroptosis);04380(Osteoclast differentiation);04620(Toll-like receptor signaling pathway);04621(NOD-like receptor signaling pathway);04625(C-type lectin receptor signaling pathway);04630(Jak-STAT signaling pathway);04658(Th1 and Th2 cell differentiation);04659(Th17 cell differentiation);04917(Prolactin signaling pathway);04919(Thyroid hormone signaling pa…	K11220	NA	signal transducer and activator of transcription 1 [Source:HGNC Symbol;Acc:HGNC:11362]	protein_coding	11.0951	0.337742	32.8508	5.03786	2.02995e-10	7.58649e-08	up	yes
160474	0	chr5	-	80626226	80654983	ENST00000439211	6	3919	ENSG00000228716	DHFR	GO:0000083(regulation of transcription involved in G1/S transition of mitotic cell cycle);GO:0000900(translation repressor activity, mRNA regulatory element binding);GO:0003723(RNA binding);GO:0003729(mRNA binding);GO:0004146(dihydrofolate reductase activity);GO:0005515(protein binding);GO:0005542(folic acid binding);GO:0005737(cytoplasm);GO:0005739(mitochondrion);GO:0005829(cytosol);GO:0006729(t…	00670(One carbon pool by folate);00790(Folate biosynthesis);01523(Antifolate resistance)	K00287	EC:1.5.1.3	dihydrofolate reductase [Source:HGNC Symbol;Acc:HGNC:2861]	protein_coding	22.4479	0.723922	31.0087	4.9546	2.3099e-10	8.41765e-08	up	yes
31230	0	chr11	-	61964585	61967607	ENST00000526640	4	786	ENSG00000167996	FTH1	GO:0004322(ferroxidase activity);GO:0005506(iron ion binding);GO:0005515(protein binding);GO:0005576(extracellular region);GO:0005623(cell);GO:0005634(nucleus);GO:0005737(cytoplasm);GO:0005829(cytosol);GO:0006826(iron ion transport);GO:0006879(cellular iron ion homeostasis);GO:0006880(intracellular sequestering of iron ion);GO:0006955(immune response);GO:0008043(intracellular ferritin complex);GO…	04216(Ferroptosis);04217(Necroptosis);04978(Mineral absorption)	K00522	EC:1.16.3.2	ferritin heavy chain 1 [Source:HGNC Symbol;Acc:HGNC:3976]	protein_coding	15.101	421.715	0.0358086	-4.80355	2.3332e-10	8.41765e-08	down	yes
155518	0	chr4	+	151099668	151104537	ENST00000512797	6	686	ENSG00000145425	RPS3A	GO:0000184(nuclear-transcribed mRNA catabolic process, nonsense-mediated decay);GO:0003723(RNA binding);GO:0003735(structural constituent of ribosome);GO:0005515(protein binding);GO:0005622(intracellular);GO:0005634(nucleus);GO:0005654(nucleoplasm);GO:0005730(nucleolus);GO:0005737(cytoplasm);GO:0005783(endoplasmic reticulum);GO:0005829(cytosol);GO:0005840(ribosome);GO:0005925(focal adhesion);GO:0…	03010(Ribosome)	K02984	NA	ribosomal protein S3A [Source:HGNC Symbol;Acc:HGNC:10421]	protein_coding	142.455	4.59937	30.9727	4.95293	2.35473e-10	8.41765e-08	up	yes
170724	0	chr6	+	43076342	43161712	ENST00000345201	19	4071	ENSG00000112655	PTK7	GO:0001736(establishment of planar polarity);GO:0001843(neural tube closure);GO:0003281(ventricular septum development);GO:0003401(axis elongation);GO:0004672(protein kinase activity);GO:0005515(protein binding);GO:0005524(ATP binding);GO:0005886(plasma membrane);GO:0005887(integral component of plasma membrane);GO:0005911(cell-cell junction);GO:0005925(focal adhesion);GO:0006468(protein phosphor…	NA	NA	NA	protein tyrosine kinase 7 (inactive) [Source:HGNC Symbol;Acc:HGNC:9618]	protein_coding	8.19575	0.25483	32.1616	5.00727	2.41924e-10	8.42851e-08	up	yes
199896	0	chr9	+	130053426	130140164	ENST00000347136	18	7209	ENSG00000148358	GPR107	GO:0005654(nucleoplasm);GO:0005769(early endosome);GO:0005794(Golgi apparatus);GO:0016020(membrane);GO:0016021(integral component of membrane);GO:0030136(clathrin-coated vesicle);GO:0032050(clathrin heavy chain binding);GO:0072583(clathrin-dependent endocytosis)	NA	K22985	NA	G protein-coupled receptor 107 [Source:HGNC Symbol;Acc:HGNC:17830]	protein_coding	19.0594	0.623011	30.5925	4.9351	2.42611e-10	8.42851e-08	up	yes
186347	0	chr8	+	9002804	9033339	ENST00000250263	7	4615	ENSG00000104626	ERI1	GO:0000175(3'-5'-exoribonuclease activity);GO:0000467(exonucleolytic trimming to generate mature 3'-end of 5.8S rRNA from tricistronic rRNA transcript (SSU-rRNA, 5.8S rRNA, LSU-rRNA));GO:0000738(DNA catabolic process, exonucleolytic);GO:0003676(nucleic acid binding);GO:0003723(RNA binding);GO:0004518(nuclease activity);GO:0004527(exonuclease activity);GO:0005515(protein binding);GO:0005634(nucleu…	NA	K18416	EC:3.1.-.-	exoribonuclease 1 [Source:HGNC Symbol;Acc:HGNC:23994]	protein_coding	0.326998	9.40709	0.0347608	-4.8464	2.68438e-10	9.19625e-08	down	yes
139515	0	chr3	-	48467876	48473103	ENST00000494854	3	1908	ENSG00000164054	SHISA5	GO:0005515(protein binding);GO:0005634(nucleus);GO:0005635(nuclear envelope);GO:0005783(endoplasmic reticulum);GO:0005788(endoplasmic reticulum lumen);GO:0005789(endoplasmic reticulum membrane);GO:0006915(apoptotic process);GO:0016020(membrane);GO:0016021(integral component of membrane);GO:0031965(nuclear membrane);GO:0042771(intrinsic apoptotic signaling pathway in response to DNA damage by p53 …	04115(p53 signaling pathway)	K10135	NA	shisa family member 5 [Source:HGNC Symbol;Acc:HGNC:30376]	retained_intron	16.2312	0.510967	31.7656	4.9894	2.91854e-10	9.86148e-08	up	yes
7630	0	chr1	-	77695987	77759852	ENST00000370794	24	4327	ENSG00000077254	USP33	GO:0001664(G protein-coupled receptor binding);GO:0004197(cysteine-type endopeptidase activity);GO:0004843(thiol-dependent ubiquitin-specific protease activity);GO:0005515(protein binding);GO:0005654(nucleoplasm);GO:0005737(cytoplasm);GO:0005794(Golgi apparatus);GO:0005813(centrosome);GO:0005815(microtubule organizing center);GO:0005829(cytosol);GO:0005856(cytoskeleton);GO:0005925(focal adhesion)…	NA	K11848	EC:3.4.19.12	ubiquitin specific peptidase 33 [Source:HGNC Symbol;Acc:HGNC:20059]	protein_coding	7.27135	0.231702	31.3823	4.97188	3.10154e-10	1.03382e-07	up	yes
182044	0	chr7	+	100428817	100434117	ENST00000414441	5	2261	ENSG00000146834	MEPCE	GO:0000122(negative regulation of transcription by RNA polymerase II);GO:0001510(RNA methylation);GO:0003723(RNA binding);GO:0008168(methyltransferase activity);GO:0008171(O-methyltransferase activity);GO:0008173(RNA methyltransferase activity);GO:0008757(S-adenosylmethionine-dependent methyltransferase activity);GO:0016073(snRNA metabolic process);GO:0016740(transferase activity);GO:0017069(snRN…	NA	K15190	EC:2.1.1.-	methylphosphate capping enzyme [Source:HGNC Symbol;Acc:HGNC:20247]	protein_coding	18.5054	0.607616	30.4558	4.92864	3.58382e-10	1.17865e-07	up	yes
28350	0	chr11	+	20376017	20383778	ENST00000533914	3	1562	ENSG00000109854	HTATIP2	GO:0001525(angiogenesis);GO:0003713(transcription coactivator activity);GO:0005515(protein binding);GO:0005634(nucleus);GO:0005635(nuclear envelope);GO:0005737(cytoplasm);GO:0005829(cytosol);GO:0006357(regulation of transcription by RNA polymerase II);GO:0006915(apoptotic process);GO:0007275(multicellular organism development);GO:0016020(membrane);GO:0016032(viral process);GO:0016491(oxidoreducta…	NA	K17290	EC:1.1.1.-	HIV-1 Tat interactive protein 2 [Source:HGNC Symbol;Acc:HGNC:16637]	retained_intron	0.626745	17.6431	0.0355236	-4.81508	3.84821e-10	1.24895e-07	down	yes
144051	0	chr3	-	129087569	129121790	ENST00000315150	3	4467	ENSG00000172780	RAB43	GO:0000139(Golgi membrane);GO:0000166(nucleotide binding);GO:0003924(GTPase activity);GO:0005515(protein binding);GO:0005525(GTP binding);GO:0005789(endoplasmic reticulum membrane);GO:0005794(Golgi apparatus);GO:0006886(intracellular protein transport);GO:0006888(endoplasmic reticulum to Golgi vesicle-mediated transport);GO:0007030(Golgi organization);GO:0016020(membrane);GO:0019068(virion assemb…	NA	K07930	NA	RAB43, member RAS oncogene family [Source:HGNC Symbol;Acc:HGNC:19983]	protein_coding	10.1869	0.341106	29.8644	4.90036	3.90331e-10	1.25038e-07	up	yes
187695	0	chr8	+	26361090	26371129	ENST00000517754	4	2357	ENSG00000221914	PPP2R2A	GO:0000086(G2/M transition of mitotic cell cycle);GO:0000159(protein phosphatase type 2A complex);GO:0000184(nuclear-transcribed mRNA catabolic process, nonsense-mediated decay);GO:0000278(mitotic cell cycle);GO:0004722(protein serine/threonine phosphatase activity);GO:0005515(protein binding);GO:0005654(nucleoplasm);GO:0005829(cytosol);GO:0006470(protein dephosphorylation);GO:0007084(mitotic nuc…	03015(mRNA surveillance pathway);04071(Sphingolipid signaling pathway);04151(PI3K-Akt signaling pathway);04152(AMPK signaling pathway);04261(Adrenergic signaling in cardiomyocytes);04390(Hippo signaling pathway);04530(Tight junction);04728(Dopaminergic synapse);05142(Chagas disease (American trypanosomiasis));05160(Hepatitis C);05165(Human papillomavirus infection)	NA	NA	protein phosphatase 2 regulatory subunit Balpha [Source:HGNC Symbol;Acc:HGNC:9304]	retained_intron	12.4062	0.407645	30.4338	4.9276	4.50503e-10	1.42463e-07	up	yes
101146	0	chr19	+	18919705	18929189	ENST00000629999	14	2438	ENSG00000105671	DDX49	GO:0000166(nucleotide binding);GO:0003676(nucleic acid binding);GO:0003723(RNA binding);GO:0004386(helicase activity);GO:0005524(ATP binding);GO:0005654(nucleoplasm);GO:0006364(rRNA processing);GO:0016787(hydrolase activity)	NA	K14778	EC:3.6.4.13	DEAD-box helicase 49 [Source:HGNC Symbol;Acc:HGNC:18684]	nonsense_mediated_decay	0.421482	11.518	0.0365935	-4.77227	4.96579e-10	1.55046e-07	down	yes
3098	0	chr1	+	26234202	26278808	ENST00000252992	14	3935	ENSG00000130695	CEP85	GO:0000242(pericentriolar material);GO:0000922(spindle pole);GO:0005515(protein binding);GO:0005634(nucleus);GO:0005730(nucleolus);GO:0005737(cytoplasm);GO:0005739(mitochondrion);GO:0005794(Golgi apparatus);GO:0005813(centrosome);GO:0005815(microtubule organizing center);GO:0005829(cytosol);GO:0005856(cytoskeleton);GO:0006469(negative regulation of protein kinase activity);GO:0007059(chromosome s…	NA	K16766	NA	centrosomal protein 85 [Source:HGNC Symbol;Acc:HGNC:25309]	protein_coding	9.64309	0.331249	29.1113	4.86351	5.17837e-10	1.59662e-07	up	yes
11650	0	chr1	-	153974512	153977660	ENST00000368589	4	1216	ENSG00000143543	JTB	GO:0000278(mitotic cell cycle);GO:0000281(mitotic cytokinesis);GO:0005737(cytoplasm);GO:0005739(mitochondrion);GO:0005813(centrosome);GO:0005815(microtubule organizing center);GO:0005819(spindle);GO:0005856(cytoskeleton);GO:0005887(integral component of plasma membrane);GO:0006915(apoptotic process);GO:0007049(cell cycle);GO:0016020(membrane);GO:0016021(integral component of membrane);GO:0019901(…	NA	NA	NA	jumping translocation breakpoint [Source:HGNC Symbol;Acc:HGNC:6201]	protein_coding	34.0562	1.16624	29.2017	4.86798	5.31686e-10	1.61908e-07	up	yes
160475	0	chr5	-	80628017	80654674	ENST00000505337	7	1719	ENSG00000228716	DHFR	GO:0000083(regulation of transcription involved in G1/S transition of mitotic cell cycle);GO:0000900(translation repressor activity, mRNA regulatory element binding);GO:0003723(RNA binding);GO:0003729(mRNA binding);GO:0004146(dihydrofolate reductase activity);GO:0005515(protein binding);GO:0005542(folic acid binding);GO:0005737(cytoplasm);GO:0005739(mitochondrion);GO:0005829(cytosol);GO:0006729(t…	00670(One carbon pool by folate);00790(Folate biosynthesis);01523(Antifolate resistance)	K00287	EC:1.5.1.3	dihydrofolate reductase [Source:HGNC Symbol;Acc:HGNC:2861]	protein_coding	0.532734	14.4005	0.036994	-4.75656	5.93156e-10	1.78424e-07	down	yes
130883	0	chr21	+	43719097	43762307	ENST00000468090	10	7297	ENSG00000160209	PDXK	GO:0000166(nucleotide binding);GO:0000287(magnesium ion binding);GO:0005524(ATP binding);GO:0005576(extracellular region);GO:0005634(nucleus);GO:0005654(nucleoplasm);GO:0005737(cytoplasm);GO:0005829(cytosol);GO:0008270(zinc ion binding);GO:0008283(cell population proliferation);GO:0008478(pyridoxal kinase activity);GO:0009443(pyridoxal 5'-phosphate salvage);GO:0016301(kinase activity);GO:0016310(…	00750(Vitamin B6 metabolism)	K00868	EC:2.7.1.35	pyridoxal kinase [Source:HGNC Symbol;Acc:HGNC:8819]	protein_coding	0.194948	5.1564	0.037807	-4.7252	6.08818e-10	1.80929e-07	down	yes
152224	0	chr4	-	75642782	75673114	ENST00000395719	12	4217	ENSG00000138757	G3BP2	GO:0003676(nucleic acid binding);GO:0003723(RNA binding);GO:0003729(mRNA binding);GO:0005515(protein binding);GO:0005737(cytoplasm);GO:0005829(cytosol);GO:0007253(cytoplasmic sequestering of NF-kappaB);GO:0007265(Ras protein signal transduction);GO:0030159(receptor signaling complex scaffold activity);GO:0034063(stress granule assembly);GO:0051028(mRNA transport);GO:1990904(ribonucleoprotein comp…	NA	NA	NA	G3BP stress granule assembly factor 2 [Source:HGNC Symbol;Acc:HGNC:30291]	protein_coding	0.425452	11.0267	0.0385839	-4.69586	6.54534e-10	1.92199e-07	down	yes
78577	0	chr16	+	87383953	87404779	ENST00000650688	5	3134	ENSG00000140941	MAP1LC3B	GO:0000045(autophagosome assembly);GO:0000421(autophagosome membrane);GO:0000422(autophagy of mitochondrion);GO:0005515(protein binding);GO:0005622(intracellular);GO:0005737(cytoplasm);GO:0005739(mitochondrion);GO:0005776(autophagosome);GO:0005829(cytosol);GO:0005856(cytoskeleton);GO:0005874(microtubule);GO:0005930(axoneme);GO:0006914(autophagy);GO:0006995(cellular response to nitrogen starvation…	04216(Ferroptosis)	K10435	NA	microtubule associated protein 1 light chain 3 beta [Source:HGNC Symbol;Acc:HGNC:13352]	protein_coding	0.656864	16.8871	0.0388974	-4.68418	6.88505e-10	1.99018e-07	down	yes
149128	0	chr4	-	1692731	1712319	ENST00000489418	8	1810	ENSG00000163950	SLBP	GO:0003723(RNA binding);GO:0003729(mRNA binding);GO:0005515(protein binding);GO:0005634(nucleus);GO:0005654(nucleoplasm);GO:0005730(nucleolus);GO:0005737(cytoplasm);GO:0005829(cytosol);GO:0006369(termination of RNA polymerase II transcription);GO:0006397(mRNA processing);GO:0006398(mRNA 3'-end processing by stem-loop binding and cleavage);GO:0006406(mRNA export from nucleus);GO:0008334(histone mR…	NA	K18710	NA	stem-loop binding protein [Source:HGNC Symbol;Acc:HGNC:10904]	protein_coding	2.31284	58.3857	0.0396131	-4.65788	6.93892e-10	1.99018e-07	down	yes
127141	0	chr20	+	44885711	44908532	ENST00000372839	7	3109	ENSG00000166913	YWHAB	GO:0000165(MAPK cascade);GO:0005515(protein binding);GO:0005634(nucleus);GO:0005737(cytoplasm);GO:0005739(mitochondrion);GO:0005773(vacuole);GO:0005774(vacuolar membrane);GO:0005829(cytosol);GO:0005925(focal adhesion);GO:0006605(protein targeting);GO:0008022(protein C-terminus binding);GO:0016020(membrane);GO:0016032(viral process);GO:0017053(transcriptional repressor complex);GO:0019899(enzyme b…	04110(Cell cycle);04114(Oocyte meiosis);04151(PI3K-Akt signaling pathway);04390(Hippo signaling pathway);05160(Hepatitis C);05161(Hepatitis B);05203(Viral carcinogenesis)	K16197	NA	tyrosine 3-monooxygenase/tryptophan 5-monooxygenase activation protein beta [Source:HGNC Symbol;Acc:HGNC:12849]	protein_coding	5.87955	144.952	0.040562	-4.62373	7.46626e-10	2.11681e-07	down	yes
99991	0	chr19	+	14529594	14565980	ENST00000215567	13	1139	ENSG00000099797	TECR	GO:0005515(protein binding);GO:0005634(nucleus);GO:0005783(endoplasmic reticulum);GO:0005789(endoplasmic reticulum membrane);GO:0006629(lipid metabolic process);GO:0006631(fatty acid metabolic process);GO:0006633(fatty acid biosynthetic process);GO:0016020(membrane);GO:0016021(integral component of membrane);GO:0016491(oxidoreductase activity);GO:0016627(oxidoreductase activity, acting on the CH-…	00062(Fatty acid elongation);01040(Biosynthesis of unsaturated fatty acids)	K10258	EC:1.3.1.93	trans-2,3-enoyl-CoA reductase [Source:HGNC Symbol;Acc:HGNC:4551]	protein_coding	1.47365	37.7486	0.0390386	-4.67895	7.68571e-10	2.15427e-07	down	yes
80690	0	chr17	+	7219878	7222081	ENST00000579286	7	933	ENSG00000072778	ACADVL	GO:0000062(fatty-acyl-CoA binding);GO:0001659(temperature homeostasis);GO:0003995(acyl-CoA dehydrogenase activity);GO:0004466(long-chain-acyl-CoA dehydrogenase activity);GO:0005634(nucleus);GO:0005730(nucleolus);GO:0005739(mitochondrion);GO:0005743(mitochondrial inner membrane);GO:0005759(mitochondrial matrix);GO:0005829(cytosol);GO:0006629(lipid metabolic process);GO:0006631(fatty acid metabolic…	00071(Fatty acid degradation)	NA	NA	acyl-CoA dehydrogenase very long chain [Source:HGNC Symbol;Acc:HGNC:92]	retained_intron	33.2175	1.17122	28.3615	4.82586	7.80698e-10	2.16367e-07	up	yes
1296	0	chr1	-	8863114	8879092	ENST00000645609	10	1819	ENSG00000074800	ENO1	GO:0000015(phosphopyruvate hydratase complex);GO:0000122(negative regulation of transcription by RNA polymerase II);GO:0000287(magnesium ion binding);GO:0000977(RNA polymerase II regulatory region sequence-specific DNA binding);GO:0001227(DNA-binding transcription repressor activity, RNA polymerase II-specific);GO:0003677(DNA binding);GO:0003723(RNA binding);GO:0004634(phosphopyruvate hydratase a…	00010(Glycolysis / Gluconeogenesis);03018(RNA degradation);04066(HIF-1 signaling pathway)	NA	NA	enolase 1 [Source:HGNC Symbol;Acc:HGNC:3350]	retained_intron	384.598	14.566	26.4039	4.72268	8.51929e-10	2.33485e-07	up	yes
80739	0	chr17	-	7235029	7239439	ENST00000571362	5	1768	ENSG00000040633	PHF23	GO:0003682(chromatin binding);GO:0005515(protein binding);GO:0005634(nucleus);GO:0005654(nucleoplasm);GO:0005737(cytoplasm);GO:0006914(autophagy);GO:0007076(mitotic chromosome condensation);GO:0031398(positive regulation of protein ubiquitination);GO:0046872(metal ion binding);GO:1901097(negative regulation of autophagosome maturation);GO:1902902(negative regulation of autophagosome assembly)	NA	NA	NA	PHD finger protein 23 [Source:HGNC Symbol;Acc:HGNC:28428]	protein_coding	0.751841	18.9665	0.0396405	-4.65688	9.44407e-10	2.55986e-07	down	yes
189051	0	chr8	+	47964592	47977010	ENST00000520637	10	1981	ENSG00000104738	MCM4	GO:0000082(G1/S transition of mitotic cell cycle);GO:0000166(nucleotide binding);GO:0000784(nuclear chromosome, telomeric region);GO:0003677(DNA binding);GO:0003678(DNA helicase activity);GO:0003697(single-stranded DNA binding);GO:0004003(ATP-dependent DNA helicase activity);GO:0004386(helicase activity);GO:0005515(protein binding);GO:0005524(ATP binding);GO:0005634(nucleus);GO:0005654(nucleoplas…	03030(DNA replication);04110(Cell cycle)	K02212	EC:3.6.4.12	minichromosome maintenance complex component 4 [Source:HGNC Symbol;Acc:HGNC:6947]	protein_coding	0.978027	24.2719	0.0402947	-4.63327	9.68545e-10	2.59675e-07	down	yes
149669	0	chr4	+	6909826	7033114	ENST00000409757	14	4947	ENSG00000132405	TBC1D14	GO:0005096(GTPase activator activity);GO:0005515(protein binding);GO:0005654(nucleoplasm);GO:0005776(autophagosome);GO:0005794(Golgi apparatus);GO:0005829(cytosol);GO:0006886(intracellular protein transport);GO:0010507(negative regulation of autophagy);GO:0017137(Rab GTPase binding);GO:0019901(protein kinase binding);GO:0043231(intracellular membrane-bounded organelle);GO:0055037(recycling endoso…	NA	K20167	NA	TBC1 domain family member 14 [Source:HGNC Symbol;Acc:HGNC:29246]	protein_coding	14.4288	0.547358	26.3607	4.72032	1.10517e-09	2.93119e-07	up	yes
151558	0	chr4	+	56500451	56503673	ENST00000507126	2	2235	ENSG00000174780	SRP72	GO:0003723(RNA binding);GO:0005047(signal recognition particle binding);GO:0005515(protein binding);GO:0005623(cell);GO:0005737(cytoplasm);GO:0005783(endoplasmic reticulum);GO:0005786(signal recognition particle, endoplasmic reticulum targeting);GO:0005829(cytosol);GO:0006614(SRP-dependent cotranslational protein targeting to membrane);GO:0006616(SRP-dependent cotranslational protein targeting to…	03060(Protein export)	K03108	NA	signal recognition particle 72 [Source:HGNC Symbol;Acc:HGNC:11303]	retained_intron	0.557893	13.6944	0.0407387	-4.61746	1.22766e-09	3.21996e-07	down	yes
57247	0	chr14	+	60249221	60299087	ENST00000395076	6	8231	ENSG00000100614	PPM1A	GO:0000122(negative regulation of transcription by RNA polymerase II);GO:0000287(magnesium ion binding);GO:0003824(catalytic activity);GO:0004721(phosphoprotein phosphatase activity);GO:0004722(protein serine/threonine phosphatase activity);GO:0004724(magnesium-dependent protein serine/threonine phosphatase activity);GO:0005515(protein binding);GO:0005634(nucleus);GO:0005654(nucleoplasm);GO:00057…	04010(MAPK signaling pathway)	NA	NA	protein phosphatase, Mg2+/Mn2+ dependent 1A [Source:HGNC Symbol;Acc:HGNC:9275]	protein_coding	0.124778	3.09035	0.0403766	-4.63034	1.24361e-09	3.21996e-07	down	yes
110235	0	chr2	-	20248691	20327383	ENST00000338086	20	6112	ENSG00000055917	PUM2	GO:0003723(RNA binding);GO:0003730(mRNA 3'-UTR binding);GO:0005515(protein binding);GO:0005737(cytoplasm);GO:0005829(cytosol);GO:0006417(regulation of translation);GO:0010494(cytoplasmic stress granule);GO:0010608(posttranscriptional regulation of gene expression);GO:0031965(nuclear membrane);GO:0034063(stress granule assembly);GO:0035196(production of miRNAs involved in gene silencing by miRNA);…	NA	K17943	NA	pumilio RNA binding family member 2 [Source:HGNC Symbol;Acc:HGNC:14958]	protein_coding	11.619	0.447705	25.9523	4.69779	1.25321e-09	3.21996e-07	up	yes
49168	0	chr12	-	122271434	122380560	ENST00000302528	24	5833	ENSG00000130779	CLIP1	GO:0000278(mitotic cell cycle);GO:0000776(kinetochore);GO:0001578(microtubule bundle formation);GO:0001726(ruffle);GO:0005515(protein binding);GO:0005635(nuclear envelope);GO:0005737(cytoplasm);GO:0005768(endosome);GO:0005813(centrosome);GO:0005829(cytosol);GO:0005856(cytoskeleton);GO:0005874(microtubule);GO:0005881(cytoplasmic microtubule);GO:0005882(intermediate filament);GO:0008017(microtubule…	04150(mTOR signaling pathway)	K10421	NA	CAP-Gly domain containing linker protein 1 [Source:HGNC Symbol;Acc:HGNC:10461]	protein_coding	0.176007	4.34913	0.0404695	-4.62702	1.27595e-09	3.24459e-07	down	yes
42577	0	chr12	-	49558643	49566439	ENST00000357123	14	1428	ENSG00000187778	MCRS1	GO:0000123(histone acetyltransferase complex);GO:0002151(G-quadruplex RNA binding);GO:0005515(protein binding);GO:0005634(nucleus);GO:0005654(nucleoplasm);GO:0005730(nucleolus);GO:0005737(cytoplasm);GO:0005783(endoplasmic reticulum);GO:0005844(polysome);GO:0006281(DNA repair);GO:0006310(DNA recombination);GO:0006325(chromatin organization);GO:0006464(cellular protein modification process);GO:0006…	NA	K11674	NA	microspherule protein 1 [Source:HGNC Symbol;Acc:HGNC:6960]	protein_coding	0.904024	21.9789	0.0411315	-4.60361	1.36273e-09	3.4299e-07	down	yes
137656	0	chr3	+	23917148	23919551	ENST00000490223	2	1785	ENSG00000174748	RPL15	GO:0000184(nuclear-transcribed mRNA catabolic process, nonsense-mediated decay);GO:0002181(cytoplasmic translation);GO:0003723(RNA binding);GO:0003735(structural constituent of ribosome);GO:0005515(protein binding);GO:0005622(intracellular);GO:0005634(nucleus);GO:0005829(cytosol);GO:0005840(ribosome);GO:0006412(translation);GO:0006413(translational initiation);GO:0006614(SRP-dependent cotranslati…	03010(Ribosome)	K02877	NA	ribosomal protein L15 [Source:HGNC Symbol;Acc:HGNC:10306]	retained_intron	97.2572	3.86552	25.1602	4.65307	1.42848e-09	3.55907e-07	up	yes
