# Supplementary material for: Sodium cantharidate promotes autophagy in breast cancer cells by inhibiting the PI3K–Akt–mTOR signaling pathway
Source: Front Pharmacol. 2022 Nov 2;13:1000377. doi: 10.3389/fphar.2022.1000377 (PMC9666387; doi:10.3389/fphar.2022.1000377)
Supplement: Supplementary file 2 [file Table3.XLSX]

## Sheet: Sheet1
gene_id	gene_name	transcript_id	GO	KEGG	KO_ENTRY	EC	Description	trans_type	FPKM.SCA2_3	FPKM.Control2_3	fc	log2(fc)	pval	qval	regulation	significant
ENSG00000105647	PIK3R2	ENST00000222254;ENST00000600533;ENST00000464016;ENST00000617130;ENST00000474310;ENST00000426902;ENST00000459743;ENST00000617642	GO:0001678(cellular glucose homeostasis);GO:0001784(phosphotyrosine residue binding);GO:0005515(protein binding);GO:0005634(nucleus);GO:0005829(cytosol);GO:0005942(phosphatidylinositol 3-kinase complex);GO:0006661(phosphatidylinositol biosynthetic process);GO:0007165(signal transduction);GO:0008286(insulin receptor signaling pathway);GO:0010506(regulation of autophagy);GO:0014065(phosphatidylinos…	01521(EGFR tyrosine kinase inhibitor resistance);01522(Endocrine resistance);01524(Platinum drug resistance);04012(ErbB signaling pathway);04014(Ras signaling pathway);04015(Rap1 signaling pathway);04024(cAMP signaling pathway);04062(Chemokine signaling pathway);04066(HIF-1 signaling pathway);04068(FoxO signaling pathway);04070(Phosphatidylinositol signaling system);04071(Sphingolipid signaling p…	K02649	NA	phosphoinositide-3-kinase regulatory subunit 2 [Source:HGNC Symbol;Acc:HGNC:8980]	protein_coding;retained_intron;nonsense_mediated_decay	15.2694	0.209809	72.7778	6.18543	1.39534e-13	1.80278e-09	up	yes
ENSG00000124942	AHNAK	ENST00000378024;ENST00000257247;ENST00000530124;ENST00000528508;ENST00000525875;ENST00000533365;ENST00000530285;ENST00000531324	GO:0003723(RNA binding);GO:0005515(protein binding);GO:0005634(nucleus);GO:0005737(cytoplasm);GO:0005765(lysosomal membrane);GO:0005829(cytosol);GO:0005886(plasma membrane);GO:0005925(focal adhesion);GO:0015629(actin cytoskeleton);GO:0016020(membrane);GO:0030315(T-tubule);GO:0031982(vesicle);GO:0042383(sarcolemma);GO:0043034(costamere);GO:0043484(regulation of RNA splicing);GO:0044291(cell-cell c…	NA	NA	NA	AHNAK nucleoprotein [Source:HGNC Symbol;Acc:HGNC:347]	protein_coding;processed_transcript	60.2304	2.10385	28.6287	4.83939	4.2893e-10	2.77089e-06	up	yes
ENSG00000230551	AC021078	ENST00000499521	NA	NA	NA	NA	novel transcript	retained_intron	4.97276	0.245828	20.2286	4.33833	1.43164e-08	6.16559e-05	up	yes
ENSG00000178878	APOLD1	ENST00000326765;ENST00000588943;ENST00000534843;ENST00000356591;ENST00000540583	GO:0001525(angiogenesis);GO:0001666(response to hypoxia);GO:0005576(extracellular region);GO:0005654(nucleoplasm);GO:0005829(cytosol);GO:0005886(plasma membrane);GO:0006869(lipid transport);GO:0007275(multicellular organism development);GO:0008289(lipid binding);GO:0016020(membrane);GO:0016021(integral component of membrane);GO:0030154(cell differentiation);GO:0042118(endothelial cell activation)…	NA	NA	NA	apolipoprotein L domain containing 1 [Source:HGNC Symbol;Acc:HGNC:25268]	protein_coding;retained_intron;nonsense_mediated_decay	0.498344	8.6709	0.0574732	-4.12097	2.17606e-08	7.02868e-05	down	yes
ENSG00000257524	AL157935	ENST00000476274;ENST00000643029;ENST00000548587;ENST00000646171;ENST00000643338;ENST00000642314;ENST00000645007	GO:0005794(Golgi apparatus);GO:0006486(protein glycosylation);GO:0008373(sialyltransferase activity);GO:0016020(membrane);GO:0016021(integral component of membrane);GO:0016740(transferase activity);GO:0016757(transferase activity, transferring glycosyl groups);GO:0097503(sialylation);GO:0097503(sialylation)	NA	NA	NA	novel transcript	processed_transcript;nonsense_mediated_decay	0.322062	5.31166	0.0606331	-4.04375	7.56324e-08	0.000195434	down	yes
ENSG00000174151	CYB561D1	ENST00000430195;ENST00000369868;ENST00000527072;ENST00000496961;ENST00000310611;ENST00000420578;ENST00000528785;ENST00000393709;ENST00000533024	GO:0016020(membrane);GO:0016021(integral component of membrane);GO:0046872(metal ion binding);GO:0055114(oxidation-reduction process);GO:0055114(oxidation-reduction process)	NA	NA	NA	cytochrome b561 family member D1 [Source:HGNC Symbol;Acc:HGNC:26804]	protein_coding	2.83887	0.163371	17.3769	4.1191	1.01039e-07	0.000217571	up	yes
ENSG00000255248	MIR100HG	ENST00000648734;ENST00000649293;ENST00000531470;ENST00000533109;ENST00000648209;ENST00000527474;ENST00000649216;ENST00000649544;ENST00000649626;ENST00000648084;ENST00000530072;ENST00000529823;ENST00000531629;ENST00000532315;ENST00000637700;ENST00000647591;ENST00000648213;ENST00000526674;ENST00000648082;ENST00000534782;ENST00000648163;ENST00000647967;ENST00000530955;ENST00000531381;ENST00000534297…	NA	NA	NA	NA	mir-100-let-7a-2-mir-125b-1 cluster host gene [Source:HGNC Symbol;Acc:HGNC:39522]	lincRNA;sense_overlapping	0.0879153	1.16222	0.0756444	-3.72462	3.16109e-07	0.000583447	down	yes
ENSG00000173402	DAG1	ENST00000475424;ENST00000496474;ENST00000308775;ENST00000419218;ENST00000418588;ENST00000430636;ENST00000461492;ENST00000479935;ENST00000461987;ENST00000428779;ENST00000541308;ENST00000421560;ENST00000466701;ENST00000452060;ENST00000452317;ENST00000431960;ENST00000515359;ENST00000469139;ENST00000435508;ENST00000538711;ENST00000545947;ENST00000539901	GO:0001618(virus receptor activity);GO:0001954(positive regulation of cell-matrix adhesion);GO:0002011(morphogenesis of an epithelial sheet);GO:0002162(dystroglycan binding);GO:0003779(actin binding);GO:0005509(calcium ion binding);GO:0005515(protein binding);GO:0005576(extracellular region);GO:0005604(basement membrane);GO:0005615(extracellular space);GO:0005634(nucleus);GO:0005654(nucleoplasm);…	04512(ECM-receptor interaction);05410(Hypertrophic cardiomyopathy (HCM));05412(Arrhythmogenic right ventricular cardiomyopathy (ARVC));05414(Dilated cardiomyopathy (DCM));05416(Viral myocarditis);05416(Viral myocarditis)	NA	NA	dystroglycan 1 [Source:HGNC Symbol;Acc:HGNC:2666]	processed_transcript;protein_coding	45.5986	3.88655	11.7324	3.55243	1.31964e-06	0.00196367	up	yes
ENSG00000179195	ZNF664	ENST00000337815;ENST00000539257;ENST00000542820;ENST00000539501;ENST00000540009;ENST00000540498;ENST00000546098;ENST00000537532;ENST00000543017;ENST00000538932;ENST00000541448;ENST00000542493;ENST00000392404;ENST00000539644	GO:0000981(DNA-binding transcription factor activity, RNA polymerase II-specific);GO:0003674(molecular_function);GO:0003676(nucleic acid binding);GO:0003677(DNA binding);GO:0005634(nucleus);GO:0006357(regulation of transcription by RNA polymerase II);GO:0008150(biological_process);GO:0046872(metal ion binding);GO:0046872(metal ion binding)	NA	NA	NA	zinc finger protein 664 [Source:HGNC Symbol;Acc:HGNC:25406]	protein_coding;processed_transcript;retained_intron	1.2846	13.7551	0.0933911	-3.42057	1.36788e-06	0.00196367	down	yes
ENSG00000134899	ERCC5	ENST00000651281;ENST00000651387;ENST00000651055;ENST00000651002;ENST00000375954;ENST00000652613;ENST00000602836;ENST00000651470;ENST00000472247;ENST00000375958;ENST00000481099;ENST00000472151;ENST00000535557;ENST00000652225;ENST00000355739	GO:0000109(nucleotide-excision repair complex);GO:0000405(bubble DNA binding);GO:0000993(RNA polymerase II complex binding);GO:0003677(DNA binding);GO:0003690(double-stranded DNA binding);GO:0003697(single-stranded DNA binding);GO:0003824(catalytic activity);GO:0004518(nuclease activity);GO:0004519(endonuclease activity);GO:0004520(endodeoxyribonuclease activity);GO:0005515(protein binding);GO:00…	03420(Nucleotide excision repair);03420(Nucleotide excision repair)	K10846	NA	ERCC excision repair 5, endonuclease [Source:HGNC Symbol;Acc:HGNC:3437]	retained_intron;processed_transcript;nonsense_mediated_decay;protein_coding	1.60956	0.137958	11.667	3.54436	2.79545e-06	0.00327873	up	yes
ENSG00000214357	NEURL1B	ENST00000369800;ENST00000522853;ENST00000520919	GO:0005515(protein binding);GO:0005737(cytoplasm);GO:0005769(early endosome);GO:0007219(Notch signaling pathway);GO:0016567(protein ubiquitination);GO:0016740(transferase activity);GO:0046872(metal ion binding);GO:0061630(ubiquitin protein ligase activity);GO:0070086(ubiquitin-dependent endocytosis);GO:0070086(ubiquitin-dependent endocytosis)	NA	K01931	EC:2.3.2.27	neuralized E3 ubiquitin protein ligase 1B [Source:HGNC Symbol;Acc:HGNC:35422]	protein_coding	3.43291	0.30913	11.1051	3.47315	2.87311e-06	0.00327873	up	yes
ENSG00000185860	CCDC190	ENST00000367912;ENST00000367911;ENST00000524691;ENST00000367910;ENST00000524710	NA	NA	NA	NA	coiled-coil domain containing 190 [Source:HGNC Symbol;Acc:HGNC:28736]	protein_coding;processed_transcript;retained_intron	0.492648	4.9612	0.0993002	-3.33206	3.04526e-06	0.00327873	down	yes
ENSG00000254979	AP000781	ENST00000534081;ENST00000528835;ENST00000529411	GO:0006955(immune response);GO:0016020(membrane);GO:0016021(integral component of membrane);GO:0016021(integral component of membrane)	NA	NA	NA	novel protein	retained_intron;nonsense_mediated_decay;protein_coding	0.419618	4.20562	0.0997756	-3.32517	4.18284e-06	0.0041571	down	yes
ENSG00000198894	CIPC	ENST00000361786;ENST00000554447;ENST00000554658;ENST00000557115;ENST00000555200;ENST00000555437;ENST00000555611;ENST00000556863	GO:0005515(protein binding);GO:0005634(nucleus);GO:0005737(cytoplasm);GO:0005829(cytosol);GO:0042754(negative regulation of circadian rhythm);GO:0045892(negative regulation of transcription, DNA-templated);GO:0048511(rhythmic process);GO:0048511(rhythmic process)	NA	NA	NA	CLOCK interacting pacemaker [Source:HGNC Symbol;Acc:HGNC:20365]	protein_coding;retained_intron	0.350431	3.12446	0.112157	-3.15641	9.37929e-06	0.00865575	down	yes
ENSG00000152291	TGOLN2	ENST00000398263;ENST00000377386;ENST00000444342;ENST00000409015;ENST00000409232;ENST00000282120	GO:0005515(protein binding);GO:0005654(nucleoplasm);GO:0005768(endosome);GO:0005788(endoplasmic reticulum lumen);GO:0005794(Golgi apparatus);GO:0005802(trans-Golgi network);GO:0005886(plasma membrane);GO:0016020(membrane);GO:0016021(integral component of membrane);GO:0030133(transport vesicle);GO:0030140(trans-Golgi network transport vesicle);GO:0030665(clathrin-coated vesicle membrane);GO:004368…	NA	NA	NA	trans-golgi network protein 2 [Source:HGNC Symbol;Acc:HGNC:15450]	protein_coding	39.8044	4.45014	8.94453	3.16101	1.24987e-05	0.00960828	up	yes
ENSG00000255508	AP002990	ENST00000526409;ENST00000496634;ENST00000534745	GO:0003676(nucleic acid binding);GO:0003723(RNA binding);GO:0003730(mRNA 3'-UTR binding);GO:0005634(nucleus);GO:0006378(mRNA polyadenylation);GO:0050265(RNA uridylyltransferase activity);GO:0050265(RNA uridylyltransferase activity)	NA	NA	NA	novel transcript	retained_intron;nonsense_mediated_decay	15.1388	1.68061	9.00791	3.17119	1.25266e-05	0.00960828	up	yes
ENSG00000204054	LINC00963	ENST00000454968;ENST00000608669;ENST00000625171;ENST00000453213;ENST00000423918;ENST00000622972;ENST00000608272;ENST00000412141;ENST00000624390;ENST00000622680;ENST00000624009;ENST00000623185;ENST00000622120;ENST00000427778;ENST00000419300;ENST00000444184;ENST00000624138;ENST00000454635;ENST00000608369;ENST00000607931	NA	NA	NA	NA	long intergenic non-protein coding RNA 963 [Source:HGNC Symbol;Acc:HGNC:48716]	lincRNA;retained_intron	1.40392	0.151623	9.25925	3.2109	1.26425e-05	0.00960828	up	yes
ENSG00000137285	TUBB2B	ENST00000473006;ENST00000259818	GO:0000166(nucleotide binding);GO:0000226(microtubule cytoskeleton organization);GO:0000278(mitotic cell cycle);GO:0001764(neuron migration);GO:0003924(GTPase activity);GO:0005200(structural constituent of cytoskeleton);GO:0005515(protein binding);GO:0005525(GTP binding);GO:0005634(nucleus);GO:0005737(cytoplasm);GO:0005856(cytoskeleton);GO:0005874(microtubule);GO:0007010(cytoskeleton organization…	04145(Phagosome);04540(Gap junction);05130(Pathogenic Escherichia coli infection);05130(Pathogenic Escherichia coli infection)	K07375	NA	tubulin beta 2B class IIb [Source:HGNC Symbol;Acc:HGNC:30829]	processed_transcript;protein_coding	13.9992	1.56209	8.96189	3.1638	1.43929e-05	0.0100429	up	yes
ENSG00000243207	PPAN-P2RY11	ENST00000428358;ENST00000393796	GO:0000027(ribosomal large subunit assembly);GO:0004930(G protein-coupled receptor activity);GO:0007165(signal transduction);GO:0007186(G protein-coupled receptor signaling pathway);GO:0016020(membrane);GO:0016021(integral component of membrane);GO:0030687(preribosome, large subunit precursor);GO:0035589(G protein-coupled purinergic nucleotide receptor signaling pathway);GO:0045028(G protein-coup…	NA	K14859	NA	PPAN-P2RY11 readthrough [Source:HGNC Symbol;Acc:HGNC:33526]	protein_coding	0.771095	6.37837	0.120892	-3.04821	1.47689e-05	0.0100429	down	yes
ENSG00000142556	ZNF614	ENST00000595189;ENST00000356322;ENST00000597952;ENST00000270649	GO:0000981(DNA-binding transcription factor activity, RNA polymerase II-specific);GO:0003674(molecular_function);GO:0003676(nucleic acid binding);GO:0003677(DNA binding);GO:0005515(protein binding);GO:0005575(cellular_component);GO:0005622(intracellular);GO:0005634(nucleus);GO:0006355(regulation of transcription, DNA-templated);GO:0006357(regulation of transcription by RNA polymerase II);GO:00081…	05168(Herpes simplex virus 1 infection);05168(Herpes simplex virus 1 infection)	K09228	NA	zinc finger protein 614 [Source:HGNC Symbol;Acc:HGNC:24722]	nonsense_mediated_decay;protein_coding	0.151617	1.27888	0.118555	-3.07638	1.74197e-05	0.010738	down	yes
ENSG00000242028	HYPK	ENST00000442995;ENST00000497142;ENST00000498605;ENST00000458412;ENST00000406925	GO:0005515(protein binding);GO:0005634(nucleus);GO:0005654(nucleoplasm);GO:0005737(cytoplasm);GO:0015630(microtubule cytoskeleton);GO:0032991(protein-containing complex);GO:0043066(negative regulation of apoptotic process);GO:0047485(protein N-terminus binding);GO:0050821(protein stabilization);GO:0050821(protein stabilization)	NA	NA	NA	huntingtin interacting protein K [Source:HGNC Symbol;Acc:HGNC:18418]	protein_coding;processed_transcript	0.400661	3.26591	0.12268	-3.02703	1.74533e-05	0.010738	down	yes
ENSG00000256966	AL513165	ENST00000541804;ENST00000544475;ENST00000537239	GO:0005742(mitochondrial outer membrane translocase complex);GO:0005742(mitochondrial outer membrane translocase complex)	NA	NA	NA	novel transcript	processed_transcript;nonsense_mediated_decay	0.321781	2.6378	0.121989	-3.03518	1.9096e-05	0.0112146	down	yes
ENSG00000198824	CHAMP1	ENST00000478022;ENST00000644294;ENST00000645174;ENST00000646956;ENST00000643483;ENST00000361283;ENST00000646155;ENST00000463003	GO:0000775(chromosome, centromeric region);GO:0000776(kinetochore);GO:0000777(condensed chromosome kinetochore);GO:0000793(condensed chromosome);GO:0003676(nucleic acid binding);GO:0005515(protein binding);GO:0005623(cell);GO:0005634(nucleus);GO:0005654(nucleoplasm);GO:0005694(chromosome);GO:0005737(cytoplasm);GO:0005819(spindle);GO:0005856(cytoskeleton);GO:0031134(sister chromatid biorientation)…	NA	K22593	NA	chromosome alignment maintaining phosphoprotein 1 [Source:HGNC Symbol;Acc:HGNC:20311]	processed_transcript;protein_coding	0.575118	4.46207	0.12889	-2.95578	2.20378e-05	0.0123795	down	yes
ENSG00000280987	MATR3	ENST00000394800;ENST00000509644;ENST00000512107;ENST00000504203;ENST00000509990;ENST00000506147;ENST00000505016;ENST00000502394;ENST00000361059;ENST00000514694;ENST00000502929	GO:0003676(nucleic acid binding);GO:0003723(RNA binding);GO:0005634(nucleus);GO:0008270(zinc ion binding);GO:0008270(zinc ion binding)	NA	K13213	NA	matrin 3 [Source:NCBI gene;Acc:9782]	protein_coding	1.99498	14.9478	0.133463	-2.90548	2.47724e-05	0.0133358	down	yes
ENSG00000171295	ZNF440	ENST00000414255;ENST00000588954;ENST00000457526;ENST00000427505;ENST00000587795;ENST00000304060	GO:0000981(DNA-binding transcription factor activity, RNA polymerase II-specific);GO:0003676(nucleic acid binding);GO:0003677(DNA binding);GO:0005515(protein binding);GO:0005622(intracellular);GO:0005634(nucleus);GO:0006355(regulation of transcription, DNA-templated);GO:0006357(regulation of transcription by RNA polymerase II);GO:0046872(metal ion binding);GO:0046872(metal ion binding)	05168(Herpes simplex virus 1 infection);05168(Herpes simplex virus 1 infection)	K09228	NA	zinc finger protein 440 [Source:HGNC Symbol;Acc:HGNC:20874]	protein_coding;retained_intron	0.156107	1.25868	0.124025	-3.0113	2.7797e-05	0.0143655	down	yes
ENSG00000284776	AL121900	ENST00000618693	GO:0000049(tRNA binding);GO:0002161(aminoacyl-tRNA editing activity);GO:0003723(RNA binding);GO:0005730(nucleolus);GO:0005737(cytoplasm);GO:0005829(cytosol);GO:0006399(tRNA metabolic process);GO:0016020(membrane);GO:0016021(integral component of membrane);GO:0016787(hydrolase activity);GO:0051499(D-aminoacyl-tRNA deacylase activity);GO:0051500(D-tyrosyl-tRNA(Tyr) deacylase activity);GO:0106074(am…	NA	NA	NA	novel protein	protein_coding	1.67954	12.2534	0.137067	-2.86704	4.5425e-05	0.0225727	down	yes
ENSG00000260342	AC138811	ENST00000567078	GO:0003735(structural constituent of ribosome);GO:0005784(Sec61 translocon complex);GO:0005840(ribosome);GO:0006412(translation);GO:0006613(cotranslational protein targeting to membrane);GO:0016020(membrane);GO:0016021(integral component of membrane)	NA	NA	NA	novel protein	protein_coding	8.95869	58.1586	0.154039	-2.69863	7.83683e-05	0.0375007	down	yes
ENSG00000259431	THTPA	ENST00000404535;ENST00000555446;ENST00000288014;ENST00000556015;ENST00000554970;ENST00000557630;ENST00000554789;ENST00000556545	GO:0000287(magnesium ion binding);GO:0005737(cytoplasm);GO:0005829(cytosol);GO:0006091(generation of precursor metabolites and energy);GO:0006772(thiamine metabolic process);GO:0016311(dephosphorylation);GO:0016787(hydrolase activity);GO:0042357(thiamine diphosphate metabolic process);GO:0042723(thiamine-containing compound metabolic process);GO:0046872(metal ion binding);GO:0050333(thiamin-triph…	00730(Thiamine metabolism);00730(Thiamine metabolism)	K05307	EC:3.6.1.28	thiamine triphosphatase [Source:HGNC Symbol;Acc:HGNC:18987]	protein_coding;processed_transcript	3.27483	0.450533	7.26879	2.86171	0.000107383	0.0495494	up	yes
ENSG00000130766	SESN2	ENST00000253063	GO:0001932(regulation of protein phosphorylation);GO:0005092(GDP-dissociation inhibitor activity);GO:0005515(protein binding);GO:0005634(nucleus);GO:0005737(cytoplasm);GO:0005739(mitochondrion);GO:0005829(cytosol);GO:0006111(regulation of gluconeogenesis);GO:0006635(fatty acid beta-oxidation);GO:0007005(mitochondrion organization);GO:0009749(response to glucose);GO:0016239(positive regulation of …	04115(p53 signaling pathway);04150(mTOR signaling pathway);04211(Longevity regulating pathway)	K20394	NA	sestrin 2 [Source:HGNC Symbol;Acc:HGNC:20746]	protein_coding	8.89355	1.30819	6.79839	2.76519	0.000121531	0.0541444	up	yes
ENSG00000162194	LBHD1	ENST00000526490;ENST00000377954;ENST00000528862;ENST00000524759;ENST00000431002;ENST00000415855;ENST00000532208;ENST00000528115;ENST00000354588;ENST00000527679	NA	NA	NA	NA	LBH domain containing 1 [Source:HGNC Symbol;Acc:HGNC:28351]	retained_intron;protein_coding;processed_transcript	0.409123	2.63604	0.155203	-2.68777	0.000134853	0.0564578	down	yes
ENSG00000245532	NEAT1	ENST00000501122;ENST00000499732;ENST00000642367;ENST00000646243;ENST00000645023;ENST00000601801;ENST00000612303;ENST00000616315	NA	NA	NA	NA	nuclear paraspeckle assembly transcript 1 [Source:HGNC Symbol;Acc:HGNC:30815]	lincRNA	0.371283	2.24261	0.165558	-2.59459	0.000135464	0.0564578	down	yes
ENSG00000164442	CITED2	ENST00000367651;ENST00000537332;ENST00000618718;ENST00000536159	GO:0000122(negative regulation of transcription by RNA polymerase II);GO:0000790(nuclear chromatin);GO:0001102(RNA polymerase II activating transcription factor binding);GO:0001568(blood vessel development);GO:0001570(vasculogenesis);GO:0001666(response to hypoxia);GO:0001701(in utero embryonic development);GO:0001829(trophectodermal cell differentiation);GO:0001841(neural tube formation);GO:0001…	04137(Mitophagy - animal);04137(Mitophagy - animal)	K21361	NA	Cbp/p300 interacting transactivator with Glu/Asp rich carboxy-terminal domain 2 [Source:HGNC Symbol;Acc:HGNC:1987]	protein_coding	8.20107	48.2902	0.169829	-2.55784	0.000154728	0.0624716	down	yes
ENSG00000166225	FRS2	ENST00000549921;ENST00000547219;ENST00000547414;ENST00000397997;ENST00000550169;ENST00000550937;ENST00000550389;ENST00000551325;ENST00000548154;ENST00000550316;ENST00000549092	GO:0000165(MAPK cascade);GO:0000186(activation of MAPKK activity);GO:0000187(activation of MAPK activity);GO:0001702(gastrulation with mouth forming second);GO:0001759(organ induction);GO:0002088(lens development in camera-type eye);GO:0003281(ventricular septum development);GO:0005068(transmembrane receptor protein tyrosine kinase adaptor activity);GO:0005104(fibroblast growth factor receptor bi…	04714(Thermogenesis);04722(Neurotrophin signaling pathway);05205(Proteoglycans in cancer);05205(Proteoglycans in cancer)	K12461	NA	fibroblast growth factor receptor substrate 2 [Source:HGNC Symbol;Acc:HGNC:16971]	protein_coding	0.516514	3.10239	0.166489	-2.5865	0.000160793	0.0629321	down	yes
ENSG00000238045	AC009133	ENST00000569981;ENST00000563806;ENST00000569809;ENST00000569039;ENST00000564980	NA	NA	NA	NA	novel transcript, antisense to C16orf53 and MVP	antisense	2.91336	0.432015	6.74366	2.75353	0.000165611	0.0629321	up	yes
ENSG00000136244	IL6	ENST00000258743;ENST00000485300;ENST00000401651;ENST00000404625;ENST00000401630;ENST00000464710;ENST00000426291;ENST00000407492;ENST00000406575	GO:0001781(neutrophil apoptotic process);GO:0002384(hepatic immune response);GO:0002446(neutrophil mediated immunity);GO:0002548(monocyte chemotaxis);GO:0002675(positive regulation of acute inflammatory response);GO:0002690(positive regulation of leukocyte chemotaxis);GO:0005125(cytokine activity);GO:0005138(interleukin-6 receptor binding);GO:0005515(protein binding);GO:0005576(extracellular regi…	01521(EGFR tyrosine kinase inhibitor resistance);01523(Antifolate resistance);04060(Cytokine-cytokine receptor interaction);04066(HIF-1 signaling pathway);04068(FoxO signaling pathway);04151(PI3K-Akt signaling pathway);04218(Cellular senescence);04620(Toll-like receptor signaling pathway);04621(NOD-like receptor signaling pathway);04623(Cytosolic DNA-sensing pathway);04625(C-type lectin receptor …	K05405	NA	interleukin 6 [Source:HGNC Symbol;Acc:HGNC:6018]	protein_coding;retained_intron	18.7804	2.95415	6.35732	2.66842	0.000199986	0.0738233	up	yes
ENSG00000070669	ASNS	ENST00000394308;ENST00000455086;ENST00000444334;ENST00000454046;ENST00000495255;ENST00000414884;ENST00000453600;ENST00000462436;ENST00000394309;ENST00000487714;ENST00000437657;ENST00000448127;ENST00000175506;ENST00000442734;ENST00000451771;ENST00000422745;ENST00000437628	GO:0000166(nucleotide binding);GO:0001889(liver development);GO:0004066(asparagine synthase (glutamine-hydrolyzing) activity);GO:0005515(protein binding);GO:0005524(ATP binding);GO:0005829(cytosol);GO:0006520(cellular amino acid metabolic process);GO:0006529(asparagine biosynthetic process);GO:0006541(glutamine metabolic process);GO:0008652(cellular amino acid biosynthetic process);GO:0009416(res…	00250(Alanine, aspartate and glutamate metabolism);00250(Alanine, aspartate and glutamate metabolism)	NA	NA	asparagine synthetase (glutamine-hydrolyzing) [Source:HGNC Symbol;Acc:HGNC:753]	protein_coding;nonsense_mediated_decay;retained_intron	10.6484	1.69235	6.29209	2.65354	0.00021005	0.0753845	up	yes
ENSG00000173875	ZNF791	ENST00000446165;ENST00000343325;ENST00000600752;ENST00000598225;ENST00000597691;ENST00000498389	GO:0000981(DNA-binding transcription factor activity, RNA polymerase II-specific);GO:0003676(nucleic acid binding);GO:0003677(DNA binding);GO:0005622(intracellular);GO:0005634(nucleus);GO:0006355(regulation of transcription, DNA-templated);GO:0006357(regulation of transcription by RNA polymerase II);GO:0046872(metal ion binding);GO:0046872(metal ion binding)	05168(Herpes simplex virus 1 infection);05168(Herpes simplex virus 1 infection)	K09228	NA	zinc finger protein 791 [Source:HGNC Symbol;Acc:HGNC:26895]	protein_coding;nonsense_mediated_decay;processed_transcript	0.130462	0.787994	0.165563	-2.59455	0.000241839	0.0844477	down	yes
ENSG00000259399	TGIF2-RAB5IF	ENST00000558530	GO:0003677(DNA binding);GO:0005634(nucleus);GO:0006355(regulation of transcription, DNA-templated);GO:0016020(membrane);GO:0016021(integral component of membrane)	NA	NA	NA	TGIF2-RAB5IF readthrough [Source:HGNC Symbol;Acc:HGNC:44664]	protein_coding	13.7876	2.23694	6.16358	2.62377	0.000279348	0.0949783	up	yes
ENSG00000260914	AC026464	ENST00000570054	GO:0000166(nucleotide binding);GO:0005524(ATP binding);GO:0005634(nucleus);GO:0007033(vacuole organization);GO:0016887(ATPase activity)	NA	NA	NA	novel protein	protein_coding	7.29759	1.16877	6.2438	2.64243	0.000298416	0.0988598	up	yes
ENSG00000198899	MT-ATP6	ENST00000361899	GO:0005515(protein binding);GO:0005739(mitochondrion);GO:0005743(mitochondrial inner membrane);GO:0005753(mitochondrial proton-transporting ATP synthase complex);GO:0006754(ATP biosynthetic process);GO:0006811(ion transport);GO:0007568(aging);GO:0015078(proton transmembrane transporter activity);GO:0015986(ATP synthesis coupled proton transport);GO:0016020(membrane);GO:0016021(integral component …	00190(Oxidative phosphorylation);04714(Thermogenesis);05010(Alzheimer disease);05012(Parkinson disease);05016(Huntington disease)	K02126	NA	mitochondrially encoded ATP synthase membrane subunit 6 [Source:HGNC Symbol;Acc:HGNC:7414]	protein_coding	1924.25	10277.4	0.187232	-2.4171	0.000311136	0.099275	down	yes
ENSG00000228049	POLR2J2	ENST00000358438;ENST00000333432	GO:0001055(RNA polymerase II activity);GO:0003677(DNA binding);GO:0003899(DNA-directed 5'-3' RNA polymerase activity);GO:0005634(nucleus);GO:0005665(RNA polymerase II, core complex);GO:0006351(transcription, DNA-templated);GO:0006366(transcription by RNA polymerase II);GO:0046983(protein dimerization activity);GO:0046983(protein dimerization activity)	03020(RNA polymerase);05016(Huntington disease);05016(Huntington disease)	K03008	NA	RNA polymerase II subunit J2 [Source:HGNC Symbol;Acc:HGNC:23208]	protein_coding	0.894295	4.97526	0.179748	-2.47595	0.000315037	0.099275	down	yes
ENSG00000198625	MDM4	ENST00000391947;ENST00000614459;ENST00000612738;ENST00000621032;ENST00000367183;ENST00000462012;ENST00000444261;ENST00000367179;ENST00000367182;ENST00000463049;ENST00000470797;ENST00000470908;ENST00000616250;ENST00000367180;ENST00000507825;ENST00000471783;ENST00000454264	GO:0000122(negative regulation of transcription by RNA polymerase II);GO:0003170(heart valve development);GO:0003181(atrioventricular valve morphogenesis);GO:0003203(endocardial cushion morphogenesis);GO:0003281(ventricular septum development);GO:0003283(atrial septum development);GO:0005515(protein binding);GO:0005634(nucleus);GO:0005654(nucleoplasm);GO:0006977(DNA damage response, signal transd…	04115(p53 signaling pathway);05206(MicroRNAs in cancer);05206(MicroRNAs in cancer)	K10127	NA	MDM4, p53 regulator [Source:HGNC Symbol;Acc:HGNC:6974]	protein_coding;processed_transcript	0.205556	1.12924	0.18203	-2.45775	0.000376094	0.114222	down	yes
ENSG00000125846	ZNF133	ENST00000535822;ENST00000628216;ENST00000316358;ENST00000538547;ENST00000626025;ENST00000630056;ENST00000360010;ENST00000434018;ENST00000462170;ENST00000396026;ENST00000377671;ENST00000622607;ENST00000401790;ENST00000402618;ENST00000425686	GO:0000981(DNA-binding transcription factor activity, RNA polymerase II-specific);GO:0003676(nucleic acid binding);GO:0003677(DNA binding);GO:0003700(DNA-binding transcription factor activity);GO:0005515(protein binding);GO:0005622(intracellular);GO:0005634(nucleus);GO:0006355(regulation of transcription, DNA-templated);GO:0006357(regulation of transcription by RNA polymerase II);GO:0046872(metal…	05168(Herpes simplex virus 1 infection);05168(Herpes simplex virus 1 infection)	K09228	NA	zinc finger protein 133 [Source:HGNC Symbol;Acc:HGNC:12917]	protein_coding;nonsense_mediated_decay;processed_transcript	0.16797	0.962466	0.174521	-2.51853	0.000380151	0.114222	down	yes
ENSG00000272398	CD24	ENST00000606017;ENST00000621311;ENST00000620405;ENST00000622315;ENST00000619869;ENST00000615659;ENST00000610952;ENST00000619133	GO:0001666(response to hypoxia);GO:0001775(cell activation);GO:0001959(regulation of cytokine-mediated signaling pathway);GO:0002237(response to molecule of bacterial origin);GO:0002768(immune response-regulating cell surface receptor signaling pathway);GO:0005515(protein binding);GO:0005886(plasma membrane);GO:0007155(cell adhesion);GO:0007204(positive regulation of cytosolic calcium ion concent…	04640(Hematopoietic cell lineage);04640(Hematopoietic cell lineage)	K06469	NA	CD24 molecule [Source:HGNC Symbol;Acc:HGNC:1645]	protein_coding;processed_transcript	2.0612	0.339172	6.07714	2.60339	0.000415714	0.121079	up	yes
ENSG00000183671	GPR1	ENST00000447845;ENST00000442134;ENST00000621141;ENST00000458440;ENST00000407325;ENST00000612892;ENST00000411719;ENST00000439932;ENST00000437420;ENST00000451790	GO:0004930(G protein-coupled receptor activity);GO:0005515(protein binding);GO:0005654(nucleoplasm);GO:0005886(plasma membrane);GO:0005887(integral component of plasma membrane);GO:0007165(signal transduction);GO:0007186(G protein-coupled receptor signaling pathway);GO:0007218(neuropeptide signaling pathway);GO:0016020(membrane);GO:0016021(integral component of membrane);GO:0042277(peptide bindin…	NA	K04310	NA	G protein-coupled receptor 1 [Source:HGNC Symbol;Acc:HGNC:4463]	protein_coding	2.40684	12.4718	0.192983	-2.37345	0.000421713	0.121079	down	yes
ENSG00000140044	JDP2	ENST00000419727;ENST00000651602;ENST00000267569;ENST00000559060;ENST00000558068;ENST00000437176;ENST00000435893;ENST00000559773	GO:0000122(negative regulation of transcription by RNA polymerase II);GO:0000978(RNA polymerase II proximal promoter sequence-specific DNA binding);GO:0000981(DNA-binding transcription factor activity, RNA polymerase II-specific);GO:0001227(DNA-binding transcription repressor activity, RNA polymerase II-specific);GO:0003677(DNA binding);GO:0003682(chromatin binding);GO:0003690(double-stranded DNA…	NA	K09033	NA	Jun dimerization protein 2 [Source:HGNC Symbol;Acc:HGNC:17546]	protein_coding;processed_transcript	2.08082	0.3694	5.63296	2.49389	0.000533105	0.149733	up	yes
ENSG00000231298	MANCR	ENST00000430998;ENST00000443994;ENST00000449712	NA	NA	NA	NA	mitotically associated long non coding RNA [Source:HGNC Symbol;Acc:HGNC:44678]	lincRNA	1.4201	7.17648	0.197883	-2.33728	0.000552703	0.151935	down	yes
ENSG00000179010	MRFAP1	ENST00000382581;ENST00000320912;ENST00000512914;ENST00000617365;ENST00000507420	GO:0005515(protein binding);GO:0005634(nucleus);GO:0005737(cytoplasm);GO:0005829(cytosol);GO:0048471(perinuclear region of cytoplasm);GO:0048471(perinuclear region of cytoplasm)	NA	NA	NA	Morf4 family associated protein 1 [Source:HGNC Symbol;Acc:HGNC:24549]	protein_coding;retained_intron	21.6756	105.346	0.205755	-2.281	0.000618929	0.166595	down	yes
ENSG00000076604	TRAF4	ENST00000262395;ENST00000584944;ENST00000454852;ENST00000469529;ENST00000422344;ENST00000461195;ENST00000498540;ENST00000444415;ENST00000394925;ENST00000475329;ENST00000580073;ENST00000473421;ENST00000478021;ENST00000586813;ENST00000262396;ENST00000578917;ENST00000618771	GO:0003677(DNA binding);GO:0005164(tumor necrosis factor receptor binding);GO:0005515(protein binding);GO:0005634(nucleus);GO:0005737(cytoplasm);GO:0005856(cytoskeleton);GO:0005886(plasma membrane);GO:0005923(bicellular tight junction);GO:0006915(apoptotic process);GO:0007165(signal transduction);GO:0007250(activation of NF-kappaB-inducing kinase activity);GO:0007275(multicellular organism develo…	04657(IL-17 signaling pathway);05200(Pathways in cancer);05222(Small cell lung cancer);05222(Small cell lung cancer)	K09848	NA	TNF receptor associated factor 4 [Source:HGNC Symbol;Acc:HGNC:12034]	protein_coding;nonsense_mediated_decay;retained_intron	14.2284	2.64853	5.37216	2.4255	0.000646241	0.167839	up	yes
ENSG00000176597	B3GNT5	ENST00000326505;ENST00000462559;ENST00000493370;ENST00000464191;ENST00000465010;ENST00000496270;ENST00000488301;ENST00000464923;ENST00000481531;ENST00000480551;ENST00000460419;ENST00000477699	GO:0000139(Golgi membrane);GO:0005783(endoplasmic reticulum);GO:0005794(Golgi apparatus);GO:0006486(protein glycosylation);GO:0007275(multicellular organism development);GO:0007417(central nervous system development);GO:0007420(brain development);GO:0008376(acetylgalactosaminyltransferase activity);GO:0008378(galactosyltransferase activity);GO:0008457(beta-galactosyl-N-acetylglucosaminylgalactosy…	00601(Glycosphingolipid biosynthesis - lacto and neolacto series);00601(Glycosphingolipid biosynthesis - lacto and neolacto series)	K03766	EC:2.4.1.206	UDP-GlcNAc:betaGal beta-1,3-N-acetylglucosaminyltransferase 5 [Source:HGNC Symbol;Acc:HGNC:15684]	protein_coding;processed_transcript	1.08083	5.25123	0.205824	-2.28052	0.000651523	0.167839	down	yes
ENSG00000166847	DCTN5	ENST00000300087;ENST00000566053;ENST00000568589;ENST00000563614;ENST00000566298;ENST00000563188;ENST00000563998;ENST00000568272	GO:0000775(chromosome, centromeric region);GO:0000776(kinetochore);GO:0000777(condensed chromosome kinetochore);GO:0003281(ventricular septum development);GO:0005515(protein binding);GO:0005654(nucleoplasm);GO:0005694(chromosome);GO:0005737(cytoplasm);GO:0005813(centrosome);GO:0005829(cytosol);GO:0005856(cytoskeleton);GO:0006888(endoplasmic reticulum to Golgi vesicle-mediated transport);GO:001988…	04962(Vasopressin-regulated water reabsorption);04962(Vasopressin-regulated water reabsorption)	K10427	NA	dynactin subunit 5 [Source:HGNC Symbol;Acc:HGNC:24594]	protein_coding;nonsense_mediated_decay;retained_intron	1.67268	8.06488	0.207403	-2.26949	0.000662523	0.167839	down	yes
ENSG00000169429	CXCL8	ENST00000307407;ENST00000483500;ENST00000401931	GO:0001525(angiogenesis);GO:0002237(response to molecule of bacterial origin);GO:0005125(cytokine activity);GO:0005153(interleukin-8 receptor binding);GO:0005515(protein binding);GO:0005576(extracellular region);GO:0005615(extracellular space);GO:0006935(chemotaxis);GO:0006952(defense response);GO:0006954(inflammatory response);GO:0006955(immune response);GO:0007050(cell cycle arrest);GO:0007165(…	04060(Cytokine-cytokine receptor interaction);04062(Chemokine signaling pathway);04064(NF-kappa B signaling pathway);04072(Phospholipase D signaling pathway);04218(Cellular senescence);04620(Toll-like receptor signaling pathway);04621(NOD-like receptor signaling pathway);04622(RIG-I-like receptor signaling pathway);04657(IL-17 signaling pathway);04932(Non-alcoholic fatty liver disease (NAFLD));04…	K10030	NA	C-X-C motif chemokine ligand 8 [Source:HGNC Symbol;Acc:HGNC:6025]	protein_coding;retained_intron	18.4833	3.47092	5.32517	2.41283	0.000682623	0.169606	up	yes
ENSG00000248592	TMEM110-MUSTN1	ENST00000495552;ENST00000514466;ENST00000504329	GO:0002062(chondrocyte differentiation);GO:0005246(calcium channel regulator activity);GO:0005634(nucleus);GO:0016020(membrane);GO:0016021(integral component of membrane);GO:0032237(activation of store-operated calcium channel activity);GO:0032541(cortical endoplasmic reticulum);GO:0035584(calcium-mediated signaling using intracellular calcium source);GO:0035988(chondrocyte proliferation);GO:0042…	NA	NA	NA	TMEM110-MUSTN1 readthrough [Source:HGNC Symbol;Acc:HGNC:38834]	retained_intron;protein_coding	1.2258	0.220836	5.55073	2.47268	0.000710721	0.172137	up	yes
ENSG00000127334	DYRK2	ENST00000344096;ENST00000537632;ENST00000543747;ENST00000393555;ENST00000319833;ENST00000542503	GO:0000151(ubiquitin ligase complex);GO:0000166(nucleotide binding);GO:0000287(magnesium ion binding);GO:0004672(protein kinase activity);GO:0004674(protein serine/threonine kinase activity);GO:0004712(protein serine/threonine/tyrosine kinase activity);GO:0004713(protein tyrosine kinase activity);GO:0005515(protein binding);GO:0005524(ATP binding);GO:0005634(nucleus);GO:0005654(nucleoplasm);GO:00…	NA	NA	NA	dual specificity tyrosine phosphorylation regulated kinase 2 [Source:HGNC Symbol;Acc:HGNC:3093]	protein_coding;processed_transcript	0.856564	0.155043	5.5247	2.4659	0.000719457	0.172137	up	yes
ENSG00000277117	FP565260	ENST00000623960;ENST00000623903;ENST00000620481;ENST00000612610;ENST00000623795	GO:0005886(plasma membrane);GO:0006955(immune response);GO:0007165(signal transduction);GO:0007166(cell surface receptor signaling pathway);GO:0009897(external side of plasma membrane);GO:0009986(cell surface);GO:0016020(membrane);GO:0016021(integral component of membrane);GO:0031295(T cell costimulation);GO:0036464(cytoplasmic ribonucleoprotein granule);GO:0042102(positive regulation of T cell p…	04514(Cell adhesion molecules (CAMs));04672(Intestinal immune network for IgA production);04672(Intestinal immune network for IgA production)	K06710	NA	Homo sapiens ICOS ligand (LOC102723996), mRNA. [Source:RefSeq mRNA;Acc:NM_001363770]	protein_coding;nonsense_mediated_decay	5.4435	1.02164	5.32821	2.41365	0.00073957	0.173732	up	yes
ENSG00000003989	SLC7A2	ENST00000640220;ENST00000494857;ENST00000004531;ENST00000522656;ENST00000470360;ENST00000398090	GO:0000064(L-ornithine transmembrane transporter activity);GO:0002537(nitric oxide production involved in inflammatory response);GO:0005886(plasma membrane);GO:0005887(integral component of plasma membrane);GO:0006520(cellular amino acid metabolic process);GO:0006809(nitric oxide biosynthetic process);GO:0006865(amino acid transport);GO:0015171(amino acid transmembrane transporter activity);GO:00…	NA	K13864	NA	solute carrier family 7 member 2 [Source:HGNC Symbol;Acc:HGNC:11060]	protein_coding	0.586921	2.80854	0.208977	-2.25858	0.000764524	0.176387	down	yes
ENSG00000241360	PDXP	ENST00000215904;ENST00000403251	GO:0000287(magnesium ion binding);GO:0004647(phosphoserine phosphatase activity);GO:0004721(phosphoprotein phosphatase activity);GO:0005515(protein binding);GO:0005737(cytoplasm);GO:0005829(cytosol);GO:0005856(cytoskeleton);GO:0005886(plasma membrane);GO:0005911(cell-cell junction);GO:0006470(protein dephosphorylation);GO:0007088(regulation of mitotic nuclear division);GO:0015629(actin cytoskelet…	00750(Vitamin B6 metabolism);00750(Vitamin B6 metabolism)	K07758	EC:3.1.3.74	pyridoxal phosphatase [Source:HGNC Symbol;Acc:HGNC:30259]	protein_coding	3.08574	14.6514	0.210611	-2.24735	0.000786467	0.178266	down	yes
ENSG00000198517	MAFK	ENST00000343242;ENST00000403150;ENST00000406174	GO:0000122(negative regulation of transcription by RNA polymerase II);GO:0000976(transcription regulatory region sequence-specific DNA binding);GO:0000978(RNA polymerase II proximal promoter sequence-specific DNA binding);GO:0000981(DNA-binding transcription factor activity, RNA polymerase II-specific);GO:0001221(transcription cofactor binding);GO:0001227(DNA-binding transcription repressor activ…	NA	NA	NA	MAF bZIP transcription factor K [Source:HGNC Symbol;Acc:HGNC:6782]	protein_coding;nonsense_mediated_decay	7.53567	1.45439	5.18134	2.37332	0.000832931	0.185543	up	yes
ENSG00000277957	SENP3-EIF4A1	ENST00000614237	GO:0005634(nucleus);GO:0006508(proteolysis);GO:0008234(cysteine-type peptidase activity);GO:0016926(protein desumoylation);GO:0071339(MLL1 complex)	NA	NA	NA	SENP3-EIF4A1 readthrough (NMD candidate) [Source:HGNC Symbol;Acc:HGNC:49182]	nonsense_mediated_decay	105.048	20.5892	5.10211	2.35109	0.00085996	0.188317	up	yes
ENSG00000139112	GABARAPL1	ENST00000546017;ENST00000266458;ENST00000541960;ENST00000544284;ENST00000545859;ENST00000540424;ENST00000542722;ENST00000537201;ENST00000539170;ENST00000539289;ENST00000535576;ENST00000629504;ENST00000545047;ENST00000541453;ENST00000421801;ENST00000539408;ENST00000545887;ENST00000543602;ENST00000545290	GO:0000045(autophagosome assembly);GO:0000421(autophagosome membrane);GO:0000422(autophagy of mitochondrion);GO:0005515(protein binding);GO:0005622(intracellular);GO:0005737(cytoplasm);GO:0005739(mitochondrion);GO:0005776(autophagosome);GO:0005783(endoplasmic reticulum);GO:0005794(Golgi apparatus);GO:0005829(cytosol);GO:0005856(cytoskeleton);GO:0005874(microtubule);GO:0006914(autophagy);GO:000699…	04068(FoxO signaling pathway);04136(Autophagy - other);04137(Mitophagy - animal);04140(Autophagy - animal);04371(Apelin signaling pathway);04621(NOD-like receptor signaling pathway);04727(GABAergic synapse);05167(Kaposi sarcoma-associated herpesvirus infection);05167(Kaposi sarcoma-associated herpesvirus infection)	K08341	NA	GABA type A receptor associated protein like 1 [Source:HGNC Symbol;Acc:HGNC:4068]	protein_coding;nonsense_mediated_decay;processed_transcript	8.1693	1.58739	5.14637	2.36355	0.000889389	0.189666	up	yes
ENSG00000128422	KRT17	ENST00000590038;ENST00000463128;ENST00000648859;ENST00000649249;ENST00000491673;ENST00000311208;ENST00000577817;ENST00000540235;ENST00000648886;ENST00000493253	GO:0002009(morphogenesis of an epithelium);GO:0005198(structural molecule activity);GO:0005200(structural constituent of cytoskeleton);GO:0005515(protein binding);GO:0005737(cytoplasm);GO:0005829(cytosol);GO:0005882(intermediate filament);GO:0007010(cytoskeleton organization);GO:0007165(signal transduction);GO:0008544(epidermis development);GO:0030307(positive regulation of cell growth);GO:003106…	04915(Estrogen signaling pathway);04915(Estrogen signaling pathway)	K07604	NA	keratin 17 [Source:HGNC Symbol;Acc:HGNC:6427]	retained_intron;protein_coding	1.52754	0.275759	5.53941	2.46973	0.000895481	0.189666	up	yes
ENSG00000284707	AC079781	ENST00000641390;ENST00000641315;ENST00000641784	NA	NA	NA	NA	novel transcript	processed_transcript	1.43334	0.269144	5.32556	2.41293	0.000966333	0.201371	up	yes
ENSG00000254634	SMG1P6	ENST00000532337	NA	NA	NA	NA	SMG1 pseudogene 6 [Source:HGNC Symbol;Acc:HGNC:49863]	unprocessed_pseudogene	0.318764	1.55503	0.204989	-2.28638	0.00101091	0.204951	down	yes
ENSG00000253161	LINC01605	ENST00000522718;ENST00000519738;ENST00000520422;ENST00000517363	NA	NA	NA	NA	long intergenic non-protein coding RNA 1605 [Source:HGNC Symbol;Acc:HGNC:51654]	lincRNA	0.763524	3.65773	0.208743	-2.2602	0.00101524	0.204951	down	yes
ENSG00000134982	APC	ENST00000257430;ENST00000508376;ENST00000505084;ENST00000509732;ENST00000512211;ENST00000507379;ENST00000504915;ENST00000502371;ENST00000505350;ENST00000508624	GO:0000281(mitotic cytokinesis);GO:0000776(kinetochore);GO:0001708(cell fate specification);GO:0005515(protein binding);GO:0005634(nucleus);GO:0005654(nucleoplasm);GO:0005737(cytoplasm);GO:0005813(centrosome);GO:0005829(cytosol);GO:0005856(cytoskeleton);GO:0005874(microtubule);GO:0005881(cytoplasmic microtubule);GO:0005886(plasma membrane);GO:0005912(adherens junction);GO:0005913(cell-cell adhere…	04310(Wnt signaling pathway);04390(Hippo signaling pathway);04550(Signaling pathways regulating pluripotency of stem cells);04810(Regulation of actin cytoskeleton);04934(Cushing syndrome);05165(Human papillomavirus infection);05200(Pathways in cancer);05206(MicroRNAs in cancer);05210(Colorectal cancer);05213(Endometrial cancer);05217(Basal cell carcinoma);05224(Breast cancer);05225(Hepatocellular…	NA	NA	APC, WNT signaling pathway regulator [Source:HGNC Symbol;Acc:HGNC:583]	protein_coding;retained_intron;nonsense_mediated_decay	0.830656	0.162061	5.12557	2.35771	0.00103934	0.206588	up	yes
ENSG00000108821	COL1A1	ENST00000486572;ENST00000494334;ENST00000504289;ENST00000463440;ENST00000225964;ENST00000511732;ENST00000474644;ENST00000507689;ENST00000476387;ENST00000510710;ENST00000485870;ENST00000495677;ENST00000471344	GO:0001501(skeletal system development);GO:0001503(ossification);GO:0001568(blood vessel development);GO:0001649(osteoblast differentiation);GO:0001957(intramembranous ossification);GO:0001958(endochondral ossification);GO:0002020(protease binding);GO:0005201(extracellular matrix structural constituent);GO:0005515(protein binding);GO:0005576(extracellular region);GO:0005581(collagen trimer);GO:00…	04151(PI3K-Akt signaling pathway);04510(Focal adhesion);04512(ECM-receptor interaction);04611(Platelet activation);04926(Relaxin signaling pathway);04933(AGE-RAGE signaling pathway in diabetic complications);04974(Protein digestion and absorption);05146(Amoebiasis);05165(Human papillomavirus infection);05165(Human papillomavirus infection)	K06236	NA	collagen type I alpha 1 chain [Source:HGNC Symbol;Acc:HGNC:2197]	retained_intron;protein_coding	0.488115	0.0908613	5.37208	2.42548	0.00106371	0.20823	up	yes
ENSG00000274012	RN7SL2	ENST00000490232	NA	NA	NA	NA	RNA, 7SL, cytoplasmic 2 [Source:HGNC Symbol;Acc:HGNC:23134]	misc_RNA	4.0521	19.1118	0.212021	-2.23772	0.00113922	0.219682	down	yes
ENSG00000254413	CHKB-CPT1B	ENST00000453634;ENST00000452668;ENST00000492556	GO:0016301(kinase activity);GO:0016310(phosphorylation);GO:0046474(glycerophospholipid biosynthetic process);GO:0046474(glycerophospholipid biosynthetic process)	NA	NA	NA	CHKB-CPT1B readthrough (NMD candidate) [Source:HGNC Symbol;Acc:HGNC:41998]	nonsense_mediated_decay;processed_transcript;retained_intron	1.04028	0.197792	5.25943	2.39491	0.00117564	0.223371	up	yes
ENSG00000257219	LNCOG	ENST00000550380;ENST00000553247	NA	NA	NA	NA	lncRNA osteogenesis associated [Source:HGNC Symbol;Acc:HGNC:53336]	lincRNA	0.982028	4.55607	0.215543	-2.21395	0.00124172	0.229252	down	yes
ENSG00000167978	SRRM2	ENST00000571378;ENST00000301740;ENST00000574331;ENST00000575870;ENST00000572721;ENST00000572278;ENST00000570655;ENST00000576894;ENST00000572883;ENST00000573498;ENST00000574593;ENST00000573311;ENST00000570705;ENST00000576878;ENST00000570971;ENST00000630499;ENST00000570539;ENST00000572952;ENST00000573692;ENST00000576674;ENST00000571041;ENST00000574866;ENST00000574340;ENST00000571372;ENST00000576924…	GO:0000398(mRNA splicing, via spliceosome);GO:0003723(RNA binding);GO:0005515(protein binding);GO:0005634(nucleus);GO:0005654(nucleoplasm);GO:0005681(spliceosomal complex);GO:0006397(mRNA processing);GO:0008380(RNA splicing);GO:0015030(Cajal body);GO:0016607(nuclear speck);GO:0047485(protein N-terminus binding);GO:0070742(C2H2 zinc finger domain binding);GO:0071007(U2-type catalytic step 2 splice…	NA	K13172	NA	serine/arginine repetitive matrix 2 [Source:HGNC Symbol;Acc:HGNC:16639]	protein_coding;retained_intron;processed_transcript;nonsense_mediated_decay	17.0464	3.52319	4.83835	2.27452	0.00125803	0.229252	up	yes
ENSG00000132510	KDM6B	ENST00000448097;ENST00000254846;ENST00000575521;ENST00000570632;ENST00000572030;ENST00000571047	GO:0000978(RNA polymerase II proximal promoter sequence-specific DNA binding);GO:0002437(inflammatory response to antigenic stimulus);GO:0003682(chromatin binding);GO:0005515(protein binding);GO:0005634(nucleus);GO:0005654(nucleoplasm);GO:0006325(chromatin organization);GO:0006338(chromatin remodeling);GO:0006954(inflammatory response);GO:0008013(beta-catenin binding);GO:0010468(regulation of gen…	NA	K11448	EC:1.14.11.-	lysine demethylase 6B [Source:HGNC Symbol;Acc:HGNC:29012]	protein_coding;processed_transcript	4.2178	0.866508	4.86758	2.28321	0.00125982	0.229252	up	yes
ENSG00000221995	TIAF1	ENST00000359450	GO:0003674(molecular_function);GO:0005634(nucleus);GO:0006915(apoptotic process);GO:0007249(I-kappaB kinase/NF-kappaB signaling);GO:0043066(negative regulation of apoptotic process)	NA	NA	NA	TGFB1-induced anti-apoptotic factor 1 [Source:HGNC Symbol;Acc:HGNC:11803]	protein_coding	0.314373	1.42486	0.220635	-2.18027	0.00131568	0.236091	down	yes
ENSG00000196653	ZNF502	ENST00000436624;ENST00000449836;ENST00000296091;ENST00000411443	GO:0000981(DNA-binding transcription factor activity, RNA polymerase II-specific);GO:0003676(nucleic acid binding);GO:0003677(DNA binding);GO:0005515(protein binding);GO:0005634(nucleus);GO:0006357(regulation of transcription by RNA polymerase II);GO:0044791(positive regulation by host of viral release from host cell);GO:0044794(positive regulation by host of viral process);GO:0046872(metal ion b…	NA	NA	NA	zinc finger protein 502 [Source:HGNC Symbol;Acc:HGNC:23718]	protein_coding	0.277698	1.31604	0.21101	-2.24461	0.0014506	0.256737	down	yes
ENSG00000214736	TOMM6	ENST00000398881;ENST00000398884	GO:0005739(mitochondrion);GO:0005741(mitochondrial outer membrane);GO:0005742(mitochondrial outer membrane translocase complex);GO:0015031(protein transport);GO:0016020(membrane);GO:0016236(macroautophagy);GO:0016236(macroautophagy)	NA	K17772	NA	translocase of outer mitochondrial membrane 6 [Source:HGNC Symbol;Acc:HGNC:34528]	protein_coding	24.5506	104.904	0.23403	-2.09524	0.00153084	0.267277	down	yes
ENSG00000213221	DNLZ	ENST00000371738;ENST00000371739	GO:0005654(nucleoplasm);GO:0005739(mitochondrion);GO:0006457(protein folding);GO:0008270(zinc ion binding);GO:0030150(protein import into mitochondrial matrix);GO:0046872(metal ion binding);GO:0050821(protein stabilization);GO:0051087(chaperone binding);GO:0051087(chaperone binding)	NA	K17808	NA	DNL-type zinc finger [Source:HGNC Symbol;Acc:HGNC:33879]	protein_coding	2.39076	0.488543	4.89366	2.29091	0.00162615	0.280132	up	yes
ENSG00000112425	EPM2A	ENST00000638717;ENST00000638783;ENST00000640225;ENST00000435470;ENST00000638778;ENST00000639799;ENST00000367519;ENST00000611340;ENST00000639049;ENST00000639648;ENST00000489412;ENST00000640351;ENST00000450221;ENST00000639649;ENST00000639849;ENST00000640980;ENST00000640898;ENST00000639859;ENST00000639106;ENST00000618445;ENST00000638554;ENST00000461700;ENST00000638597;ENST00000638262;ENST00000640426…	GO:0000045(autophagosome assembly);GO:0001558(regulation of cell growth);GO:0001932(regulation of protein phosphorylation);GO:0004721(phosphoprotein phosphatase activity);GO:0004722(protein serine/threonine phosphatase activity);GO:0004725(protein tyrosine phosphatase activity);GO:0005515(protein binding);GO:0005634(nucleus);GO:0005654(nucleoplasm);GO:0005737(cytoplasm);GO:0005783(endoplasmic ret…	NA	NA	NA	EPM2A, laforin glucan phosphatase [Source:HGNC Symbol;Acc:HGNC:3413]	protein_coding;nonsense_mediated_decay;retained_intron;processed_transcript	0.0766777	0.34073	0.225039	-2.15175	0.00169194	0.287629	down	yes
ENSG00000162772	ATF3	ENST00000465155;ENST00000366981;ENST00000613954;ENST00000336937;ENST00000492118;ENST00000366985;ENST00000366987;ENST00000464547;ENST00000341491;ENST00000366983;ENST00000613104	GO:0000122(negative regulation of transcription by RNA polymerase II);GO:0000976(transcription regulatory region sequence-specific DNA binding);GO:0000977(RNA polymerase II regulatory region sequence-specific DNA binding);GO:0000978(RNA polymerase II proximal promoter sequence-specific DNA binding);GO:0000981(DNA-binding transcription factor activity, RNA polymerase II-specific);GO:0001227(DNA-bi…	NA	NA	NA	activating transcription factor 3 [Source:HGNC Symbol;Acc:HGNC:785]	retained_intron;protein_coding;processed_transcript;nonsense_mediated_decay	2.39884	0.508894	4.71382	2.2369	0.00183714	0.308258	up	yes
ENSG00000151422	FER	ENST00000281092;ENST00000505323;ENST00000509035;ENST00000513676;ENST00000504143;ENST00000513777;ENST00000438717;ENST00000502752;ENST00000618353;ENST00000628534	GO:0000166(nucleotide binding);GO:0000226(microtubule cytoskeleton organization);GO:0000278(mitotic cell cycle);GO:0000790(nuclear chromatin);GO:0001932(regulation of protein phosphorylation);GO:0004672(protein kinase activity);GO:0004713(protein tyrosine kinase activity);GO:0004715(non-membrane spanning protein tyrosine kinase activity);GO:0005154(epidermal growth factor receptor binding);GO:000…	04520(Adherens junction);04520(Adherens junction)	K08889	EC:2.7.10.2	FER tyrosine kinase [Source:HGNC Symbol;Acc:HGNC:3655]	protein_coding;processed_transcript;nonsense_mediated_decay	0.306889	1.28414	0.238983	-2.06502	0.00194094	0.317897	down	yes
ENSG00000002834	LASP1	ENST00000318008;ENST00000443937;ENST00000419929;ENST00000581485;ENST00000579123;ENST00000585841;ENST00000433206;ENST00000435347;ENST00000584106	GO:0003779(actin binding);GO:0005070(SH3/SH2 adaptor activity);GO:0005515(protein binding);GO:0005737(cytoplasm);GO:0005856(cytoskeleton);GO:0005925(focal adhesion);GO:0005938(cell cortex);GO:0006811(ion transport);GO:0009967(positive regulation of signal transduction);GO:0015075(ion transmembrane transporter activity);GO:0030864(cortical actin cytoskeleton);GO:0034220(ion transmembrane transport…	NA	NA	NA	LIM and SH3 protein 1 [Source:HGNC Symbol;Acc:HGNC:6513]	protein_coding;nonsense_mediated_decay;retained_intron	165.341	36.5576	4.52275	2.1772	0.0019438	0.317897	up	yes
ENSG00000162073	PAQR4	ENST00000318782;ENST00000572687;ENST00000574988;ENST00000293978;ENST00000576565	GO:0016020(membrane);GO:0016021(integral component of membrane);GO:0038023(signaling receptor activity);GO:0038023(signaling receptor activity)	NA	NA	NA	progestin and adipoQ receptor family member 4 [Source:HGNC Symbol;Acc:HGNC:26386]	protein_coding	4.01621	16.2173	0.247649	-2.01363	0.00229462	0.370177	down	yes
ENSG00000124120	TTPAL	ENST00000262605;ENST00000372906;ENST00000461134;ENST00000456317;ENST00000372904	GO:0016020(membrane);GO:0016020(membrane)	NA	NA	NA	alpha tocopherol transfer protein like [Source:HGNC Symbol;Acc:HGNC:16114]	protein_coding;retained_intron	1.29413	5.22106	0.247867	-2.01236	0.0023392	0.370177	down	yes
ENSG00000160685	ZBTB7B	ENST00000368426;ENST00000535420;ENST00000487542;ENST00000292176;ENST00000461530;ENST00000417934;ENST00000483226	GO:0000122(negative regulation of transcription by RNA polymerase II);GO:0000978(RNA polymerase II proximal promoter sequence-specific DNA binding);GO:0000981(DNA-binding transcription factor activity, RNA polymerase II-specific);GO:0001158(enhancer sequence-specific DNA binding);GO:0001228(DNA-binding transcription activator activity, RNA polymerase II-specific);GO:0001865(NK T cell differentiat…	NA	K10494	NA	zinc finger and BTB domain containing 7B [Source:HGNC Symbol;Acc:HGNC:18668]	protein_coding;processed_transcript	8.18252	1.84556	4.43364	2.14849	0.00234942	0.370177	up	yes
ENSG00000188785	ZNF548	ENST00000597576;ENST00000600442;ENST00000594693;ENST00000336128;ENST00000598895;ENST00000597047;ENST00000366197;ENST00000597400;ENST00000602086;ENST00000594668;ENST00000600927;ENST00000596282	GO:0000981(DNA-binding transcription factor activity, RNA polymerase II-specific);GO:0003676(nucleic acid binding);GO:0003677(DNA binding);GO:0005622(intracellular);GO:0005634(nucleus);GO:0006355(regulation of transcription, DNA-templated);GO:0006357(regulation of transcription by RNA polymerase II);GO:0046872(metal ion binding);GO:0046872(metal ion binding)	05168(Herpes simplex virus 1 infection);05168(Herpes simplex virus 1 infection)	K09228	NA	zinc finger protein 548 [Source:HGNC Symbol;Acc:HGNC:26561]	retained_intron;nonsense_mediated_decay;protein_coding	0.218114	0.924817	0.235846	-2.08408	0.00266454	0.41477	down	yes
ENSG00000185499	MUC1	ENST00000611571;ENST00000498431;ENST00000615517;ENST00000620770;ENST00000468978;ENST00000368389;ENST00000343256;ENST00000611577;ENST00000485118;ENST00000368390;ENST00000610359;ENST00000337604;ENST00000462317;ENST00000462215;ENST00000467134;ENST00000342482;ENST00000471283;ENST00000466913;ENST00000368396;ENST00000368393;ENST00000338684;ENST00000368398;ENST00000620103;ENST00000368392;ENST00000610468…	GO:0000790(nuclear chromatin);GO:0000978(RNA polymerase II proximal promoter sequence-specific DNA binding);GO:0002039(p53 binding);GO:0002223(stimulatory C-type lectin receptor signaling pathway);GO:0003712(transcription coregulator activity);GO:0005515(protein binding);GO:0005576(extracellular region);GO:0005615(extracellular space);GO:0005634(nucleus);GO:0005737(cytoplasm);GO:0005796(Golgi lum…	NA	K06568	NA	mucin 1, cell surface associated [Source:HGNC Symbol;Acc:HGNC:7508]	protein_coding;nonsense_mediated_decay;retained_intron;processed_transcript	1.96022	0.445261	4.40241	2.13829	0.00283096	0.430369	up	yes
ENSG00000085644	ZNF213	ENST00000574575;ENST00000396878;ENST00000576863;ENST00000574928;ENST00000574902;ENST00000416391;ENST00000572647;ENST00000573771;ENST00000576416	GO:0000981(DNA-binding transcription factor activity, RNA polymerase II-specific);GO:0003676(nucleic acid binding);GO:0003677(DNA binding);GO:0003700(DNA-binding transcription factor activity);GO:0005622(intracellular);GO:0005634(nucleus);GO:0006355(regulation of transcription, DNA-templated);GO:0006357(regulation of transcription by RNA polymerase II);GO:0046872(metal ion binding);GO:0046872(met…	NA	K09229	NA	zinc finger protein 213 [Source:HGNC Symbol;Acc:HGNC:13005]	protein_coding;nonsense_mediated_decay;retained_intron	1.03332	0.223172	4.63014	2.21106	0.00283137	0.430369	up	yes
ENSG00000128923	MINDY2	ENST00000560289;ENST00000316848;ENST00000559745;ENST00000559228;ENST00000450403	GO:0004843(thiol-dependent ubiquitin-specific protease activity);GO:0005654(nucleoplasm);GO:0005829(cytosol);GO:0006508(proteolysis);GO:0008150(biological_process);GO:0008233(peptidase activity);GO:0008234(cysteine-type peptidase activity);GO:0016787(hydrolase activity);GO:0016807(cysteine-type carboxypeptidase activity);GO:0036435(K48-linked polyubiquitin modification-dependent protein binding);…	NA	K01309	EC:3.4.19.12	MINDY lysine 48 deubiquitinase 2 [Source:HGNC Symbol;Acc:HGNC:26954]	nonsense_mediated_decay;processed_transcript;protein_coding	0.336398	1.33241	0.252473	-1.9858	0.00292628	0.439623	down	yes
ENSG00000102897	LYRM1	ENST00000412082;ENST00000439021;ENST00000562740;ENST00000219168;ENST00000568820;ENST00000567165;ENST00000568663;ENST00000567954;ENST00000569023;ENST00000396052;ENST00000564457	GO:0005634(nucleus);GO:0005654(nucleoplasm);GO:0030496(midbody);GO:0030496(midbody)	NA	NA	NA	LYR motif containing 1 [Source:HGNC Symbol;Acc:HGNC:25074]	protein_coding;nonsense_mediated_decay;processed_transcript	4.73529	18.2947	0.258835	-1.9499	0.00299379	0.444596	down	yes
ENSG00000169418	NPR1	ENST00000368680;ENST00000413826;ENST00000368677	GO:0000166(nucleotide binding);GO:0001653(peptide receptor activity);GO:0004383(guanylate cyclase activity);GO:0004672(protein kinase activity);GO:0005524(ATP binding);GO:0005525(GTP binding);GO:0005886(plasma membrane);GO:0006182(cGMP biosynthetic process);GO:0006468(protein phosphorylation);GO:0007165(signal transduction);GO:0007166(cell surface receptor signaling pathway);GO:0007168(receptor g…	00230(Purine metabolism);04022(cGMP-PKG signaling pathway);04024(cAMP signaling pathway);04270(Vascular smooth muscle contraction);04714(Thermogenesis);04921(Oxytocin signaling pathway);04923(Regulation of lipolysis in adipocytes);04924(Renin secretion);04925(Aldosterone synthesis and secretion);04925(Aldosterone synthesis and secretion)	K12323	EC:4.6.1.2	natriuretic peptide receptor 1 [Source:HGNC Symbol;Acc:HGNC:7943]	protein_coding;processed_transcript;retained_intron	0.881051	0.196339	4.48739	2.16588	0.00317412	0.456153	up	yes
ENSG00000109072	VTN	ENST00000226218;ENST00000539746;ENST00000542029	GO:0005044(scavenger receptor activity);GO:0005178(integrin binding);GO:0005201(extracellular matrix structural constituent);GO:0005515(protein binding);GO:0005518(collagen binding);GO:0005576(extracellular region);GO:0005604(basement membrane);GO:0005615(extracellular space);GO:0005737(cytoplasm);GO:0005783(endoplasmic reticulum);GO:0005796(Golgi lumen);GO:0006898(receptor-mediated endocytosis);…	04151(PI3K-Akt signaling pathway);04510(Focal adhesion);04512(ECM-receptor interaction);04610(Complement and coagulation cascades);05165(Human papillomavirus infection);05205(Proteoglycans in cancer);05205(Proteoglycans in cancer)	K06251	NA	vitronectin [Source:HGNC Symbol;Acc:HGNC:12724]	protein_coding;retained_intron	2.45425	0.544878	4.50423	2.17128	0.00317418	0.456153	up	yes
ENSG00000026036	RTEL1-TNFRSF6B	ENST00000480273;ENST00000496281;ENST00000492259	GO:0000166(nucleotide binding);GO:0000723(telomere maintenance);GO:0003676(nucleic acid binding);GO:0003677(DNA binding);GO:0004003(ATP-dependent DNA helicase activity);GO:0004386(helicase activity);GO:0005524(ATP binding);GO:0005634(nucleus);GO:0006139(nucleobase-containing compound metabolic process);GO:0006260(DNA replication);GO:0006281(DNA repair);GO:0006310(DNA recombination);GO:0006974(cel…	NA	NA	NA	RTEL1-TNFRSF6B readthrough (NMD candidate) [Source:HGNC Symbol;Acc:HGNC:44095]	retained_intron;nonsense_mediated_decay	2.10204	0.492189	4.2708	2.09451	0.00318078	0.456153	up	yes
ENSG00000106144	CASP2	ENST00000310447;ENST00000493642;ENST00000472067;ENST00000350623;ENST00000619992;ENST00000481483;ENST00000392925	GO:0001554(luteolysis);GO:0003407(neural retina development);GO:0004197(cysteine-type endopeptidase activity);GO:0005515(protein binding);GO:0005634(nucleus);GO:0005737(cytoplasm);GO:0005739(mitochondrion);GO:0005829(cytosol);GO:0006508(proteolysis);GO:0006915(apoptotic process);GO:0006977(DNA damage response, signal transduction by p53 class mediator resulting in cell cycle arrest);GO:0007420(br…	04210(Apoptosis);04210(Apoptosis)	NA	NA	caspase 2 [Source:HGNC Symbol;Acc:HGNC:1503]	protein_coding;processed_transcript;retained_intron;nonsense_mediated_decay	8.99834	2.13687	4.21099	2.07416	0.00321284	0.456153	up	yes
ENSG00000272916	AC022400	ENST00000603706;ENST00000603027	GO:0008146(sulfotransferase activity);GO:0015016([heparan sulfate]-glucosamine N-sulfotransferase activity);GO:0016020(membrane);GO:0016021(integral component of membrane);GO:0016787(hydrolase activity);GO:0016787(hydrolase activity)	NA	NA	NA	novel transcript	nonsense_mediated_decay	0.156489	0.643559	0.243162	-2.04001	0.00332685	0.4641	down	yes
ENSG00000144642	RBMS3	ENST00000383767;ENST00000434693;ENST00000497319;ENST00000452462;ENST00000383766;ENST00000443912;ENST00000456853;ENST00000636900;ENST00000637842;ENST00000432518;ENST00000445077;ENST00000273139;ENST00000497274;ENST00000636680;ENST00000636582;ENST00000471426;ENST00000497205;ENST00000478716;ENST00000445033;ENST00000473799	GO:0002357(defense response to tumor cell);GO:0003676(nucleic acid binding);GO:0003723(RNA binding);GO:0003730(mRNA 3'-UTR binding);GO:0005634(nucleus);GO:0005737(cytoplasm);GO:0005829(cytosol);GO:0008143(poly(A) binding);GO:0008266(poly(U) RNA binding);GO:0010628(positive regulation of gene expression);GO:0010629(negative regulation of gene expression);GO:0035925(mRNA 3'-UTR AU-rich region bindi…	NA	NA	NA	RNA binding motif single stranded interacting protein 3 [Source:HGNC Symbol;Acc:HGNC:13427]	protein_coding;processed_transcript;nonsense_mediated_decay;retained_intron	0.137796	0.549047	0.250973	-1.99439	0.00334066	0.4641	down	yes
ENSG00000135272	MDFIC	ENST00000257724;ENST00000614186;ENST00000393486;ENST00000448022;ENST00000498196;ENST00000423503;ENST00000427207;ENST00000431629	GO:0005515(protein binding);GO:0005634(nucleus);GO:0005730(nucleolus);GO:0005737(cytoplasm);GO:0007257(activation of JUN kinase activity);GO:0008134(transcription factor binding);GO:0016032(viral process);GO:0030111(regulation of Wnt signaling pathway);GO:0030332(cyclin binding);GO:0030957(Tat protein binding);GO:0042308(negative regulation of protein import into nucleus);GO:0045892(negative regu…	NA	NA	NA	MyoD family inhibitor domain containing [Source:HGNC Symbol;Acc:HGNC:28870]	protein_coding;nonsense_mediated_decay	1.47602	5.59368	0.263873	-1.92208	0.00347504	0.477633	down	yes
ENSG00000167880	EVPL	ENST00000587569;ENST00000301607;ENST00000593037;ENST00000589231;ENST00000586740	GO:0001533(cornified envelope);GO:0005198(structural molecule activity);GO:0005515(protein binding);GO:0005737(cytoplasm);GO:0005829(cytosol);GO:0005856(cytoskeleton);GO:0005882(intermediate filament);GO:0008544(epidermis development);GO:0016020(membrane);GO:0018149(peptide cross-linking);GO:0019215(intermediate filament binding);GO:0030054(cell junction);GO:0030057(desmosome);GO:0030216(keratino…	NA	K10383	NA	envoplakin [Source:HGNC Symbol;Acc:HGNC:3503]	retained_intron;protein_coding	6.44137	1.5496	4.15681	2.05548	0.00351634	0.478223	up	yes
ENSG00000118707	TGIF2	ENST00000611732;ENST00000650844;ENST00000560025;ENST00000557885;ENST00000558465;ENST00000561398;ENST00000373872;ENST00000373874;ENST00000558028	GO:0000122(negative regulation of transcription by RNA polymerase II);GO:0000981(DNA-binding transcription factor activity, RNA polymerase II-specific);GO:0003677(DNA binding);GO:0003700(DNA-binding transcription factor activity);GO:0005634(nucleus);GO:0005654(nucleoplasm);GO:0006355(regulation of transcription, DNA-templated);GO:0010470(regulation of gastrulation);GO:0038092(nodal signaling path…	04350(TGF-beta signaling pathway);04350(TGF-beta signaling pathway)	K19553	NA	TGFB induced factor homeobox 2 [Source:HGNC Symbol;Acc:HGNC:15764]	protein_coding	1.97948	7.42527	0.266587	-1.90732	0.00375195	0.500354	down	yes
ENSG00000182774	RPS17	ENST00000560639;ENST00000330244;ENST00000647841;ENST00000560612;ENST00000560229;ENST00000559776;ENST00000559273;ENST00000561068;ENST00000561157;ENST00000558397	GO:0000184(nuclear-transcribed mRNA catabolic process, nonsense-mediated decay);GO:0003723(RNA binding);GO:0003735(structural constituent of ribosome);GO:0005622(intracellular);GO:0005654(nucleoplasm);GO:0005829(cytosol);GO:0005840(ribosome);GO:0005925(focal adhesion);GO:0006364(rRNA processing);GO:0006412(translation);GO:0006413(translational initiation);GO:0006614(SRP-dependent cotranslational …	03010(Ribosome);03010(Ribosome)	K02962	NA	ribosomal protein S17 [Source:HGNC Symbol;Acc:HGNC:10397]	retained_intron;protein_coding;nonsense_mediated_decay;non_stop_decay	60.5317	224.682	0.26941	-1.89212	0.00375653	0.500354	down	yes
ENSG00000182986	ZNF320	ENST00000597111;ENST00000594741;ENST00000596215;ENST00000597909;ENST00000600930;ENST00000593618;ENST00000597091;ENST00000598199;ENST00000601334;ENST00000595635;ENST00000597265;ENST00000597856;ENST00000595202	GO:0000981(DNA-binding transcription factor activity, RNA polymerase II-specific);GO:0003676(nucleic acid binding);GO:0003677(DNA binding);GO:0005515(protein binding);GO:0005622(intracellular);GO:0005634(nucleus);GO:0006355(regulation of transcription, DNA-templated);GO:0006357(regulation of transcription by RNA polymerase II);GO:0046872(metal ion binding);GO:0046872(metal ion binding)	05168(Herpes simplex virus 1 infection);05168(Herpes simplex virus 1 infection)	K09228	NA	zinc finger protein 320 [Source:HGNC Symbol;Acc:HGNC:13842]	protein_coding;processed_transcript	0.114048	0.464977	0.245277	-2.02752	0.00379652	0.500521	down	yes
ENSG00000167552	TUBA1A	ENST00000301071;ENST00000295766;ENST00000550767;ENST00000550811;ENST00000546918;ENST00000548363;ENST00000552924;ENST00000550254;ENST00000547939	GO:0000086(G2/M transition of mitotic cell cycle);GO:0000166(nucleotide binding);GO:0000226(microtubule cytoskeleton organization);GO:0000278(mitotic cell cycle);GO:0003924(GTPase activity);GO:0005198(structural molecule activity);GO:0005200(structural constituent of cytoskeleton);GO:0005515(protein binding);GO:0005525(GTP binding);GO:0005634(nucleus);GO:0005737(cytoplasm);GO:0005829(cytosol);GO:…	04145(Phagosome);04210(Apoptosis);04530(Tight junction);04540(Gap junction);05130(Pathogenic Escherichia coli infection);05130(Pathogenic Escherichia coli infection)	K07374	NA	tubulin alpha 1a [Source:HGNC Symbol;Acc:HGNC:20766]	protein_coding;retained_intron	14.8919	54.8835	0.271336	-1.88185	0.00396562	0.517533	down	yes
