# Supplementary material for: Sodium cantharidate promotes autophagy in breast cancer cells by inhibiting the PI3K–Akt–mTOR signaling pathway
Source: Front Pharmacol. 2022 Nov 2;13:1000377. doi: 10.3389/fphar.2022.1000377 (PMC9666387; doi:10.3389/fphar.2022.1000377)
Supplement: Supplementary file 5 [file Table1.XLSX]

## Sheet: Sheet1
gene_id	gene_name	transcript_id	GO	KEGG	KO_ENTRY	EC	Description	trans_type	FPKM.SCA2_1	FPKM.Control2_1	fc	log2(fc)	pval	qval	regulation	significant
ENSG00000285238	AC006064	ENST00000644480;ENST00000646322	GO:0005524(ATP binding);GO:0005634(nucleus);GO:0046872(metal ion binding);GO:0046872(metal ion binding)	NA	NA	NA	novel transcript	nonsense_mediated_decay	0.102491	1.91231	0.0535956	-4.22174	1.70188e-08	0.000172375	down	yes
ENSG00000285816	AP000944	ENST00000649896	GO:0003677(DNA binding);GO:0003887(DNA-directed DNA polymerase activity);GO:0005634(nucleus);GO:0006260(DNA replication);GO:0071897(DNA biosynthetic process)	NA	NA	NA	novel protein, POLA2-CDC42EP2 readthrough	nonsense_mediated_decay	9.51911	0.492851	19.3144	4.2716	2.67642e-08	0.000172375	up	yes
ENSG00000174705	SH3PXD2B	ENST00000311601;ENST00000518522;ENST00000519643;ENST00000636523;ENST00000523651	GO:0001501(skeletal system development);GO:0001654(eye development);GO:0002051(osteoblast fate commitment);GO:0002102(podosome);GO:0005515(protein binding);GO:0005737(cytoplasm);GO:0006801(superoxide metabolic process);GO:0007507(heart development);GO:0010314(phosphatidylinositol-5-phosphate binding);GO:0010628(positive regulation of gene expression);GO:0016176(superoxide-generating NADPH oxidase…	NA	NA	NA	SH3 and PX domains 2B [Source:HGNC Symbol;Acc:HGNC:29242]	protein_coding;processed_transcript	2.39417	0.141473	16.9231	4.08093	1.23601e-07	0.000530703	up	yes
ENSG00000136997	MYC	ENST00000652131;ENST00000524013;ENST00000613283;ENST00000621592;ENST00000259523;ENST00000652288;ENST00000517291;ENST00000641252;ENST00000641036;ENST00000377970;ENST00000651626;ENST00000520751	GO:0000082(G1/S transition of mitotic cell cycle);GO:0000122(negative regulation of transcription by RNA polymerase II);GO:0000165(MAPK cascade);GO:0000320(re-entry into mitotic cell cycle);GO:0000790(nuclear chromatin);GO:0000978(RNA polymerase II proximal promoter sequence-specific DNA binding);GO:0000981(DNA-binding transcription factor activity, RNA polymerase II-specific);GO:0001227(DNA-bind…	04010(MAPK signaling pathway);04012(ErbB signaling pathway);04110(Cell cycle);04151(PI3K-Akt signaling pathway);04218(Cellular senescence);04310(Wnt signaling pathway);04350(TGF-beta signaling pathway);04390(Hippo signaling pathway);04550(Signaling pathways regulating pluripotency of stem cells);04630(Jak-STAT signaling pathway);04919(Thyroid hormone signaling pathway);05160(Hepatitis C);05161(He…	K04377	NA	MYC proto-oncogene, bHLH transcription factor [Source:HGNC Symbol;Acc:HGNC:7553]	protein_coding;processed_transcript	1.56775	20.6319	0.0759868	-3.71811	2.09288e-07	0.000586411	down	yes
ENSG00000257524	AL157935	ENST00000476274;ENST00000643029;ENST00000548587;ENST00000646171;ENST00000643338;ENST00000642314;ENST00000645007	GO:0005794(Golgi apparatus);GO:0006486(protein glycosylation);GO:0008373(sialyltransferase activity);GO:0016020(membrane);GO:0016021(integral component of membrane);GO:0016740(transferase activity);GO:0016757(transferase activity, transferring glycosyl groups);GO:0097503(sialylation);GO:0097503(sialylation)	NA	NA	NA	novel transcript	processed_transcript;nonsense_mediated_decay	6.69457	0.432079	15.4939	3.95362	2.27626e-07	0.000586411	up	yes
ENSG00000284969	AL049629	ENST00000533181;ENST00000525763;ENST00000534312;ENST00000527926	GO:0001971(negative regulation of activation of membrane attack complex);GO:0001971(negative regulation of activation of membrane attack complex)	NA	NA	NA	novel protein	nonsense_mediated_decay;protein_coding	0.88631	11.7469	0.0754508	-3.72832	4.57807e-07	0.000982836	down	yes
ENSG00000214736	TOMM6	ENST00000398881;ENST00000398884	GO:0005739(mitochondrion);GO:0005741(mitochondrial outer membrane);GO:0005742(mitochondrial outer membrane translocase complex);GO:0015031(protein transport);GO:0016020(membrane);GO:0016236(macroautophagy);GO:0016236(macroautophagy)	NA	K17772	NA	translocase of outer mitochondrial membrane 6 [Source:HGNC Symbol;Acc:HGNC:34528]	protein_coding	45.123	467.989	0.0964189	-3.37454	1.39472e-06	0.00228404	down	yes
ENSG00000129473	BCL2L2	ENST00000250405;ENST00000556599;ENST00000553824;ENST00000557236;ENST00000557579;ENST00000554635	GO:0005515(protein binding);GO:0005737(cytoplasm);GO:0005739(mitochondrion);GO:0005741(mitochondrial outer membrane);GO:0005829(cytosol);GO:0006915(apoptotic process);GO:0007283(spermatogenesis);GO:0008630(intrinsic apoptotic signaling pathway in response to DNA damage);GO:0016020(membrane);GO:0016021(integral component of membrane);GO:0031966(mitochondrial membrane);GO:0042802(identical protein …	05206(MicroRNAs in cancer);05206(MicroRNAs in cancer)	NA	NA	BCL2 like 2 [Source:HGNC Symbol;Acc:HGNC:995]	protein_coding	0.631401	6.79667	0.0928986	-3.4282	1.41855e-06	0.00228404	down	yes
ENSG00000185860	CCDC190	ENST00000367912;ENST00000367911;ENST00000524691;ENST00000367910;ENST00000524710	NA	NA	NA	NA	coiled-coil domain containing 190 [Source:HGNC Symbol;Acc:HGNC:28736]	protein_coding;processed_transcript;retained_intron	0.548385	5.38338	0.101866	-3.29525	2.9553e-06	0.0042297	down	yes
ENSG00000250021	ARPIN-AP3S2	ENST00000398333;ENST00000560224;ENST00000558648;ENST00000559629	GO:0006886(intracellular protein transport);GO:0015031(protein transport);GO:0016020(membrane);GO:0016192(vesicle-mediated transport);GO:0030117(membrane coat);GO:0043231(intracellular membrane-bounded organelle);GO:0051126(negative regulation of actin nucleation);GO:0051126(negative regulation of actin nucleation)	NA	NA	NA	ARPIN-AP3S2 readthrough [Source:HGNC Symbol;Acc:HGNC:38824]	protein_coding;processed_transcript	1.39195	13.232	0.105196	-3.24885	3.55025e-06	0.00457307	down	yes
ENSG00000141569	TRIM65	ENST00000269383;ENST00000591668;ENST00000592642;ENST00000648382;ENST00000540128;ENST00000543309;ENST00000540812	GO:0005515(protein binding);GO:0005634(nucleus);GO:0005654(nucleoplasm);GO:0005829(cytosol);GO:0008270(zinc ion binding);GO:0010508(positive regulation of autophagy);GO:0046872(metal ion binding);GO:0046872(metal ion binding)	NA	K12031	NA	tripartite motif containing 65 [Source:HGNC Symbol;Acc:HGNC:27316]	protein_coding;processed_transcript;retained_intron	1.41927	12.8525	0.110427	-3.17883	5.01135e-06	0.00586829	down	yes
ENSG00000185453	ZSWIM9	ENST00000614654;ENST00000328759;ENST00000593921	GO:0005515(protein binding);GO:0005634(nucleus);GO:0006511(ubiquitin-dependent protein catabolic process);GO:0007275(multicellular organism development);GO:0008270(zinc ion binding);GO:0008270(zinc ion binding)	NA	NA	NA	zinc finger SWIM-type containing 9 [Source:HGNC Symbol;Acc:HGNC:34495]	protein_coding;processed_transcript	3.72101	0.354212	10.505	3.39301	6.49188e-06	0.00696849	up	yes
ENSG00000249839	AC011330	ENST00000510070	NA	NA	NA	NA	histidine acid phosphatase domain containing 2A (HISPPD2A) pseudogene	unprocessed_pseudogene	2.6923	0.269905	9.975	3.31832	1.28245e-05	0.0127071	up	yes
ENSG00000103260	METRN	ENST00000564661;ENST00000568223;ENST00000568415;ENST00000570132;ENST00000567076;ENST00000219542	GO:0005576(extracellular region);GO:0005615(extracellular space);GO:0007275(multicellular organism development);GO:0007399(nervous system development);GO:0010001(glial cell differentiation);GO:0030154(cell differentiation);GO:0050772(positive regulation of axonogenesis);GO:0050772(positive regulation of axonogenesis)	NA	NA	NA	meteorin, glial cell differentiation regulator [Source:HGNC Symbol;Acc:HGNC:14151]	retained_intron;protein_coding;nonsense_mediated_decay	2.39592	0.243091	9.85605	3.30101	1.43663e-05	0.013218	up	yes
ENSG00000215472	RPL17-C18orf32	ENST00000332968;ENST00000577910;ENST00000584895	GO:0002181(cytoplasmic translation);GO:0003735(structural constituent of ribosome);GO:0005622(intracellular);GO:0005840(ribosome);GO:0006412(translation);GO:0015934(large ribosomal subunit);GO:0022625(cytosolic large ribosomal subunit);GO:0022625(cytosolic large ribosomal subunit)	03010(Ribosome);03010(Ribosome)	K02880	NA	RPL17-C18orf32 readthrough [Source:HGNC Symbol;Acc:HGNC:44661]	protein_coding;nonsense_mediated_decay	2.8028	21.5296	0.130183	-2.94138	1.87989e-05	0.0161433	down	yes
ENSG00000178913	TAF7	ENST00000313368;ENST00000624761;ENST00000624699	GO:0000122(negative regulation of transcription by RNA polymerase II);GO:0000296(spermine transport);GO:0001097(TFIIH-class transcription factor complex binding);GO:0003700(DNA-binding transcription factor activity);GO:0003713(transcription coactivator activity);GO:0005515(protein binding);GO:0005634(nucleus);GO:0005654(nucleoplasm);GO:0005667(transcription factor complex);GO:0005669(transcriptio…	03022(Basal transcription factors);03022(Basal transcription factors)	K03132	NA	TATA-box binding protein associated factor 7 [Source:HGNC Symbol;Acc:HGNC:11541]	protein_coding;processed_transcript	45.5126	5.31709	8.55969	3.09756	2.09112e-05	0.0164252	up	yes
ENSG00000147124	ZNF41	ENST00000465311;ENST00000377065;ENST00000432977;ENST00000313116	GO:0000981(DNA-binding transcription factor activity, RNA polymerase II-specific);GO:0003676(nucleic acid binding);GO:0003677(DNA binding);GO:0005515(protein binding);GO:0005622(intracellular);GO:0005634(nucleus);GO:0006355(regulation of transcription, DNA-templated);GO:0006357(regulation of transcription by RNA polymerase II);GO:0046872(metal ion binding);GO:0046872(metal ion binding)	05168(Herpes simplex virus 1 infection);05168(Herpes simplex virus 1 infection)	K09228	NA	zinc finger protein 41 [Source:HGNC Symbol;Acc:HGNC:13107]	processed_transcript;protein_coding	2.95509	0.330958	8.9289	3.15848	2.23218e-05	0.0164252	up	yes
ENSG00000181027	FKRP	ENST00000595868;ENST00000600629;ENST00000602181;ENST00000593902;ENST00000391909;ENST00000601299;ENST00000600977;ENST00000318584;ENST00000600681;ENST00000593800;ENST00000593995;ENST00000598271;ENST00000597339;ENST00000600834;ENST00000600872;ENST00000594467;ENST00000600227;ENST00000596974;ENST00000597403;ENST00000602250;ENST00000600005;ENST00000593875;ENST00000593877;ENST00000596460;ENST00000595570…	GO:0000139(Golgi membrane);GO:0002162(dystroglycan binding);GO:0005576(extracellular region);GO:0005615(extracellular space);GO:0005634(nucleus);GO:0005737(cytoplasm);GO:0005783(endoplasmic reticulum);GO:0005791(rough endoplasmic reticulum);GO:0005794(Golgi apparatus);GO:0005829(cytosol);GO:0005886(plasma membrane);GO:0006486(protein glycosylation);GO:0009101(glycoprotein biosynthetic process);GO…	00515(Mannose type O-glycan biosynthesis);00515(Mannose type O-glycan biosynthesis)	K19873	EC:2.7.8.-	fukutin related protein [Source:HGNC Symbol;Acc:HGNC:17997]	protein_coding;processed_transcript;retained_intron	4.08619	0.460721	8.86911	3.14879	2.30429e-05	0.0164252	up	yes
ENSG00000110395	CBL	ENST00000264033;ENST00000634301;ENST00000634840;ENST00000637974;ENST00000634586	GO:0000209(protein polyubiquitination);GO:0001784(phosphotyrosine residue binding);GO:0004842(ubiquitin-protein transferase activity);GO:0005154(epidermal growth factor receptor binding);GO:0005509(calcium ion binding);GO:0005515(protein binding);GO:0005737(cytoplasm);GO:0005794(Golgi apparatus);GO:0005829(cytosol);GO:0005886(plasma membrane);GO:0005925(focal adhesion);GO:0005929(cilium);GO:00065…	04012(ErbB signaling pathway);04120(Ubiquitin mediated proteolysis);04144(Endocytosis);04910(Insulin signaling pathway);05100(Bacterial invasion of epithelial cells);05200(Pathways in cancer);05205(Proteoglycans in cancer);05220(Chronic myeloid leukemia);05220(Chronic myeloid leukemia)	NA	NA	Cbl proto-oncogene [Source:HGNC Symbol;Acc:HGNC:1541]	protein_coding	7.4621	0.883322	8.44777	3.07857	2.42278e-05	0.0164252	up	yes
ENSG00000255112	CHMP1B	ENST00000526991;ENST00000588284	GO:0000815(ESCRT III complex);GO:0005515(protein binding);GO:0005634(nucleus);GO:0005737(cytoplasm);GO:0005768(endosome);GO:0005771(multivesicular body);GO:0005829(cytosol);GO:0006997(nucleus organization);GO:0007034(vacuolar transport);GO:0007049(cell cycle);GO:0007080(mitotic metaphase plate congression);GO:0010008(endosome membrane);GO:0010824(regulation of centrosome duplication);GO:0015031(p…	04144(Endocytosis);04217(Necroptosis);04217(Necroptosis)	K12197	NA	charged multivesicular body protein 1B [Source:HGNC Symbol;Acc:HGNC:24287]	protein_coding;processed_transcript	2.05765	14.8296	0.138753	-2.84941	3.05515e-05	0.0196767	down	yes
ENSG00000083844	ZNF264	ENST00000594126;ENST00000536056;ENST00000263095;ENST00000600531;ENST00000597447;ENST00000599653	GO:0000981(DNA-binding transcription factor activity, RNA polymerase II-specific);GO:0003676(nucleic acid binding);GO:0003677(DNA binding);GO:0005622(intracellular);GO:0005634(nucleus);GO:0006355(regulation of transcription, DNA-templated);GO:0006357(regulation of transcription by RNA polymerase II);GO:0046872(metal ion binding);GO:0046872(metal ion binding)	05168(Herpes simplex virus 1 infection);05168(Herpes simplex virus 1 infection)	K09228	NA	zinc finger protein 264 [Source:HGNC Symbol;Acc:HGNC:13057]	protein_coding	1.65246	0.204123	8.0954	3.0171	4.33765e-05	0.0266063	up	yes
ENSG00000259305	ZHX1-C8orf76	ENST00000357082;ENST00000622816	GO:0005515(protein binding);GO:0005515(protein binding)	NA	NA	NA	ZHX1-C8orf76 readthrough [Source:HGNC Symbol;Acc:HGNC:42975]	protein_coding	0.748286	5.25651	0.142354	-2.81244	6.28347e-05	0.0367897	down	yes
ENSG00000254806	SYS1-DBNDD2	ENST00000452133;ENST00000419593;ENST00000475242;ENST00000458187	GO:0005802(trans-Golgi network);GO:0005829(cytosol);GO:0006895(Golgi to endosome transport);GO:0016020(membrane);GO:0016021(integral component of membrane);GO:0030173(integral component of Golgi membrane);GO:0034067(protein localization to Golgi apparatus);GO:0043001(Golgi to plasma membrane protein transport);GO:0043001(Golgi to plasma membrane protein transport)	NA	NA	NA	SYS1-DBNDD2 readthrough (NMD candidate) [Source:HGNC Symbol;Acc:HGNC:33535]	nonsense_mediated_decay;processed_transcript	0.663291	4.64969	0.142653	-2.80942	7.35569e-05	0.0411951	down	yes
ENSG00000143570	SLC39A1	ENST00000310483;ENST00000368623;ENST00000356205;ENST00000368621;ENST00000413622;ENST00000537590;ENST00000429040;ENST00000461071;ENST00000417348;ENST00000621013;ENST00000617697	GO:0001701(in utero embryonic development);GO:0005102(signaling receptor binding);GO:0005385(zinc ion transmembrane transporter activity);GO:0005783(endoplasmic reticulum);GO:0005789(endoplasmic reticulum membrane);GO:0005886(plasma membrane);GO:0006811(ion transport);GO:0006812(cation transport);GO:0006829(zinc ion transport);GO:0016020(membrane);GO:0016021(integral component of membrane);GO:002…	NA	K14709	NA	solute carrier family 39 member 1 [Source:HGNC Symbol;Acc:HGNC:12876]	protein_coding;processed_transcript	10.0352	63.605	0.157774	-2.66407	7.68632e-05	0.0412531	down	yes
ENSG00000187079	TEAD1	ENST00000526600;ENST00000527636;ENST00000638666;ENST00000525312;ENST00000527575;ENST00000527376;ENST00000334310	GO:0000978(RNA polymerase II proximal promoter sequence-specific DNA binding);GO:0000981(DNA-binding transcription factor activity, RNA polymerase II-specific);GO:0000987(proximal promoter sequence-specific DNA binding);GO:0001085(RNA polymerase II transcription factor binding);GO:0001134(transcription regulator recruiting activity);GO:0001223(transcription coactivator binding);GO:0001228(DNA-bin…	04390(Hippo signaling pathway);04392(Hippo signaling pathway - multiple species);04392(Hippo signaling pathway - multiple species)	K09448	NA	TEA domain transcription factor 1 [Source:HGNC Symbol;Acc:HGNC:11714]	protein_coding;retained_intron	14.5809	2.10065	6.94115	2.79517	0.000107519	0.055398	up	yes
ENSG00000095752	IL11	ENST00000264563;ENST00000587093;ENST00000585513;ENST00000590625	GO:0005125(cytokine activity);GO:0005142(interleukin-11 receptor binding);GO:0005515(protein binding);GO:0005576(extracellular region);GO:0005615(extracellular space);GO:0005737(cytoplasm);GO:0008083(growth factor activity);GO:0008284(positive regulation of cell population proliferation);GO:0010469(regulation of signaling receptor activity);GO:0019221(cytokine-mediated signaling pathway);GO:00301…	04060(Cytokine-cytokine receptor interaction);04630(Jak-STAT signaling pathway);04640(Hematopoietic cell lineage);05323(Rheumatoid arthritis);05323(Rheumatoid arthritis)	K05417	NA	interleukin 11 [Source:HGNC Symbol;Acc:HGNC:5966]	protein_coding	3.6029	0.503328	7.15816	2.83959	0.000128217	0.0635215	up	yes
ENSG00000119401	TRIM32	ENST00000450136;ENST00000411410;ENST00000373983	GO:0000209(protein polyubiquitination);GO:0001894(tissue homeostasis);GO:0003713(transcription coactivator activity);GO:0003723(RNA binding);GO:0004842(ubiquitin-protein transferase activity);GO:0005515(protein binding);GO:0005634(nucleus);GO:0005737(cytoplasm);GO:0005829(cytosol);GO:0005863(striated muscle myosin thick filament);GO:0006511(ubiquitin-dependent protein catabolic process);GO:000701…	04120(Ubiquitin mediated proteolysis);04120(Ubiquitin mediated proteolysis)	K10607	EC:2.3.2.27	tripartite motif containing 32 [Source:HGNC Symbol;Acc:HGNC:16380]	protein_coding	0.929509	5.32405	0.174587	-2.51798	0.000189741	0.0905206	down	yes
ENSG00000134982	APC	ENST00000257430;ENST00000508376;ENST00000505084;ENST00000509732;ENST00000512211;ENST00000507379;ENST00000504915;ENST00000502371;ENST00000505350;ENST00000508624	GO:0000281(mitotic cytokinesis);GO:0000776(kinetochore);GO:0001708(cell fate specification);GO:0005515(protein binding);GO:0005634(nucleus);GO:0005654(nucleoplasm);GO:0005737(cytoplasm);GO:0005813(centrosome);GO:0005829(cytosol);GO:0005856(cytoskeleton);GO:0005874(microtubule);GO:0005881(cytoplasmic microtubule);GO:0005886(plasma membrane);GO:0005912(adherens junction);GO:0005913(cell-cell adhere…	04310(Wnt signaling pathway);04390(Hippo signaling pathway);04550(Signaling pathways regulating pluripotency of stem cells);04810(Regulation of actin cytoskeleton);04934(Cushing syndrome);05165(Human papillomavirus infection);05200(Pathways in cancer);05206(MicroRNAs in cancer);05210(Colorectal cancer);05213(Endometrial cancer);05217(Basal cell carcinoma);05224(Breast cancer);05225(Hepatocellular…	NA	NA	APC, WNT signaling pathway regulator [Source:HGNC Symbol;Acc:HGNC:583]	protein_coding;retained_intron;nonsense_mediated_decay	0.196691	1.08227	0.181739	-2.46006	0.000294318	0.135397	down	yes
ENSG00000125841	NRSN2	ENST00000382291;ENST00000492242;ENST00000382285;ENST00000609504;ENST00000609179;ENST00000608467;ENST00000470439;ENST00000608875;ENST00000608736;ENST00000621012	GO:0003674(molecular_function);GO:0005886(plasma membrane);GO:0007399(nervous system development);GO:0008150(biological_process);GO:0016020(membrane);GO:0016021(integral component of membrane);GO:0030133(transport vesicle);GO:0031410(cytoplasmic vesicle);GO:0043005(neuron projection);GO:0043025(neuronal cell body);GO:0043025(neuronal cell body)	NA	NA	NA	neurensin 2 [Source:HGNC Symbol;Acc:HGNC:16229]	protein_coding;processed_transcript	2.36754	12.3004	0.192477	-2.37725	0.000369698	0.16421	down	yes
ENSG00000228502	EEF1A1P11	ENST00000415278	NA	NA	NA	NA	eukaryotic translation elongation factor 1 alpha 1 pseudogene 11 [Source:HGNC Symbol;Acc:HGNC:3206]	processed_pseudogene	2.62034	13.6163	0.192441	-2.37751	0.000387152	0.16623	down	yes
ENSG00000103855	CD276	ENST00000318443;ENST00000559073;ENST00000560995;ENST00000567582;ENST00000560786;ENST00000557951;ENST00000560928;ENST00000563584;ENST00000561213;ENST00000559978;ENST00000561176;ENST00000561260;ENST00000318424;ENST00000537340;ENST00000564751;ENST00000558689;ENST00000567189;ENST00000561416;ENST00000559465	GO:0005102(signaling receptor binding);GO:0005515(protein binding);GO:0006955(immune response);GO:0008283(cell population proliferation);GO:0009897(external side of plasma membrane);GO:0016020(membrane);GO:0016021(integral component of membrane);GO:0042102(positive regulation of T cell proliferation);GO:0042110(T cell activation);GO:0045078(positive regulation of interferon-gamma biosynthetic pro…	04514(Cell adhesion molecules (CAMs));04514(Cell adhesion molecules (CAMs))	K06746	NA	CD276 molecule [Source:HGNC Symbol;Acc:HGNC:19137]	protein_coding;nonsense_mediated_decay;retained_intron	12.7151	2.27481	5.58952	2.48272	0.00055277	0.229685	up	yes
ENSG00000102934	PLLP	ENST00000219207;ENST00000564018;ENST00000569059;ENST00000613167;ENST00000564376	GO:0005515(protein binding);GO:0006811(ion transport);GO:0009611(response to wounding);GO:0016020(membrane);GO:0016021(integral component of membrane);GO:0019911(structural constituent of myelin sheath);GO:0042552(myelination);GO:0043218(compact myelin);GO:0045121(membrane raft);GO:0045121(membrane raft)	NA	NA	NA	plasmolipin [Source:HGNC Symbol;Acc:HGNC:18553]	protein_coding;processed_transcript	0.439367	2.14117	0.205199	-2.2849	0.000624924	0.251551	down	yes
ENSG00000070669	ASNS	ENST00000454046;ENST00000394308;ENST00000455086;ENST00000444334;ENST00000495255;ENST00000414884;ENST00000453600;ENST00000462436;ENST00000394309;ENST00000487714;ENST00000437657;ENST00000448127;ENST00000175506;ENST00000442734;ENST00000451771;ENST00000422745;ENST00000437628	GO:0000166(nucleotide binding);GO:0001889(liver development);GO:0004066(asparagine synthase (glutamine-hydrolyzing) activity);GO:0005515(protein binding);GO:0005524(ATP binding);GO:0005829(cytosol);GO:0006520(cellular amino acid metabolic process);GO:0006529(asparagine biosynthetic process);GO:0006541(glutamine metabolic process);GO:0008652(cellular amino acid biosynthetic process);GO:0009416(res…	00250(Alanine, aspartate and glutamate metabolism);00250(Alanine, aspartate and glutamate metabolism)	NA	NA	asparagine synthetase (glutamine-hydrolyzing) [Source:HGNC Symbol;Acc:HGNC:753]	nonsense_mediated_decay;protein_coding;retained_intron	8.27792	1.53411	5.39593	2.43187	0.00073274	0.286013	up	yes
ENSG00000104164	BLOC1S6	ENST00000220531;ENST00000566801;ENST00000562384;ENST00000566753;ENST00000565409;ENST00000564765;ENST00000565323;ENST00000569076;ENST00000568816;ENST00000568963;ENST00000563000;ENST00000567740;ENST00000563160;ENST00000567461;ENST00000566184;ENST00000564310;ENST00000567523;ENST00000565727;ENST00000568597;ENST00000565216	GO:0005515(protein binding);GO:0005737(cytoplasm);GO:0005768(endosome);GO:0005829(cytosol);GO:0007596(blood coagulation);GO:0008089(anterograde axonal transport);GO:0016020(membrane);GO:0016081(synaptic vesicle docking);GO:0019898(extrinsic component of membrane);GO:0019905(syntaxin binding);GO:0030133(transport vesicle);GO:0030318(melanocyte differentiation);GO:0031083(BLOC-1 complex);GO:0031175…	NA	K20188	NA	biogenesis of lysosomal organelles complex 1 subunit 6 [Source:HGNC Symbol;Acc:HGNC:8549]	protein_coding;nonsense_mediated_decay;processed_transcript;retained_intron	0.790609	3.70286	0.213513	-2.2276	0.000784755	0.297307	down	yes
ENSG00000283498	MIR1244-2	ENST00000636449	NA	NA	NA	NA	microRNA 1244-2 [Source:HGNC Symbol;Acc:HGNC:38321]	miRNA	17.0793	82.5284	0.206951	-2.27264	0.000810229	0.298188	down	yes
ENSG00000240184	PCDHGC3	ENST00000617641;ENST00000622656;ENST00000308177;ENST00000622836;ENST00000616230;ENST00000611950;ENST00000617222;ENST00000621008	GO:0005509(calcium ion binding);GO:0005886(plasma membrane);GO:0005887(integral component of plasma membrane);GO:0007155(cell adhesion);GO:0007156(homophilic cell adhesion via plasma membrane adhesion molecules);GO:0016020(membrane);GO:0016021(integral component of membrane);GO:0016339(calcium-dependent cell-cell adhesion via plasma membrane cell adhesion molecules);GO:0050808(synapse organizatio…	NA	K16497	NA	protocadherin gamma subfamily C, 3 [Source:HGNC Symbol;Acc:HGNC:8716]	protein_coding;processed_transcript	0.330779	1.58715	0.208411	-2.26249	0.000836969	0.299472	down	yes
ENSG00000113971	NPHP3	ENST00000337331;ENST00000493732;ENST00000512094;ENST00000471145;ENST00000490993;ENST00000476742;ENST00000515289;ENST00000469232;ENST00000465756;ENST00000383282;ENST00000474871	GO:0001822(kidney development);GO:0001947(heart looping);GO:0003283(atrial septum development);GO:0005515(protein binding);GO:0005829(cytosol);GO:0005929(cilium);GO:0007368(determination of left/right symmetry);GO:0016055(Wnt signaling pathway);GO:0030324(lung development);GO:0035469(determination of pancreatic left/right asymmetry);GO:0042995(cell projection);GO:0045494(photoreceptor cell mainte…	NA	K19360	NA	nephrocystin 3 [Source:HGNC Symbol;Acc:HGNC:7907]	protein_coding;retained_intron;processed_transcript;nonsense_mediated_decay	0.732704	0.129676	5.65026	2.49832	0.000904714	0.314963	up	yes
ENSG00000144810	COL8A1	ENST00000273342;ENST00000652472;ENST00000621757;ENST00000474648;ENST00000463753;ENST00000483969;ENST00000261037;ENST00000452013;ENST00000462604	GO:0001525(angiogenesis);GO:0005201(extracellular matrix structural constituent);GO:0005515(protein binding);GO:0005576(extracellular region);GO:0005581(collagen trimer);GO:0005591(collagen type VIII trimer);GO:0005604(basement membrane);GO:0005615(extracellular space);GO:0005788(endoplasmic reticulum lumen);GO:0007155(cell adhesion);GO:0010811(positive regulation of cell-substrate adhesion);GO:0…	NA	NA	NA	collagen type VIII alpha 1 chain [Source:HGNC Symbol;Acc:HGNC:2215]	protein_coding;processed_transcript	4.5231	20.0876	0.225168	-2.15092	0.00101905	0.34543	down	yes
ENSG00000175582	RAB6A	ENST00000310653;ENST00000336083;ENST00000540771;ENST00000537446;ENST00000400470;ENST00000541973;ENST00000545625;ENST00000536566;ENST00000541588;ENST00000541795	GO:0000139(Golgi membrane);GO:0000166(nucleotide binding);GO:0003924(GTPase activity);GO:0005515(protein binding);GO:0005525(GTP binding);GO:0005789(endoplasmic reticulum membrane);GO:0005794(Golgi apparatus);GO:0005802(trans-Golgi network);GO:0005829(cytosol);GO:0005886(plasma membrane);GO:0006886(intracellular protein transport);GO:0006890(retrograde vesicle-mediated transport, Golgi to endopla…	NA	K07893	NA	RAB6A, member RAS oncogene family [Source:HGNC Symbol;Acc:HGNC:9786]	protein_coding;nonsense_mediated_decay;processed_transcript;retained_intron	29.7451	5.94192	5.00597	2.32365	0.00112656	0.372082	up	yes
ENSG00000124593	AL365205	ENST00000335515;ENST00000456057;ENST00000487182	NA	NA	NA	NA	novel transcript	nonsense_mediated_decay;retained_intron	36.083	7.25381	4.97435	2.31451	0.00117809	0.379373	up	yes
ENSG00000196227	FAM217B	ENST00000360816;ENST00000421092;ENST00000469084;ENST00000358293	GO:0005654(nucleoplasm);GO:0005829(cytosol);GO:0005829(cytosol)	NA	NA	NA	family with sequence similarity 217 member B [Source:HGNC Symbol;Acc:HGNC:16170]	protein_coding;processed_transcript	2.51744	0.497767	5.05747	2.33841	0.00133824	0.402582	up	yes
ENSG00000160352	ZNF714	ENST00000620627;ENST00000600535;ENST00000610902;ENST00000425625;ENST00000456283;ENST00000596053;ENST00000618422;ENST00000613286;ENST00000618008;ENST00000616183	GO:0003676(nucleic acid binding);GO:0005622(intracellular);GO:0006355(regulation of transcription, DNA-templated);GO:0046872(metal ion binding);GO:0046872(metal ion binding)	05168(Herpes simplex virus 1 infection);05168(Herpes simplex virus 1 infection)	K09228	NA	zinc finger protein 714 [Source:HGNC Symbol;Acc:HGNC:27124]	protein_coding;processed_transcript;nonsense_mediated_decay	0.308175	1.35682	0.227131	-2.1384	0.00136418	0.402582	down	yes
ENSG00000171492	LRRC8D	ENST00000337338;ENST00000527156;ENST00000525774;ENST00000394593;ENST00000532201;ENST00000414841;ENST00000441269	GO:0005225(volume-sensitive anion channel activity);GO:0005515(protein binding);GO:0005623(cell);GO:0005737(cytoplasm);GO:0005783(endoplasmic reticulum);GO:0005789(endoplasmic reticulum membrane);GO:0005886(plasma membrane);GO:0005887(integral component of plasma membrane);GO:0006811(ion transport);GO:0006884(cell volume homeostasis);GO:0015698(inorganic anion transport);GO:0015734(taurine transp…	NA	K22038	NA	leucine rich repeat containing 8 VRAC subunit D [Source:HGNC Symbol;Acc:HGNC:16992]	protein_coding	2.45044	10.4862	0.233682	-2.09738	0.00136454	0.402582	down	yes
ENSG00000171161	ZNF672	ENST00000306562;ENST00000423362;ENST00000505503;ENST00000515369;ENST00000510904;ENST00000502697;ENST00000428515	GO:0000981(DNA-binding transcription factor activity, RNA polymerase II-specific);GO:0003676(nucleic acid binding);GO:0003677(DNA binding);GO:0005634(nucleus);GO:0005654(nucleoplasm);GO:0006357(regulation of transcription by RNA polymerase II);GO:0046872(metal ion binding);GO:0046872(metal ion binding)	NA	NA	NA	zinc finger protein 672 [Source:HGNC Symbol;Acc:HGNC:26179]	protein_coding;processed_transcript	8.20986	1.66814	4.92157	2.29912	0.00138211	0.402582	up	yes
ENSG00000178878	APOLD1	ENST00000326765;ENST00000588943;ENST00000534843;ENST00000356591;ENST00000540583	GO:0001525(angiogenesis);GO:0001666(response to hypoxia);GO:0005576(extracellular region);GO:0005654(nucleoplasm);GO:0005829(cytosol);GO:0005886(plasma membrane);GO:0006869(lipid transport);GO:0007275(multicellular organism development);GO:0008289(lipid binding);GO:0016020(membrane);GO:0016021(integral component of membrane);GO:0030154(cell differentiation);GO:0042118(endothelial cell activation)…	NA	NA	NA	apolipoprotein L domain containing 1 [Source:HGNC Symbol;Acc:HGNC:25268]	protein_coding;retained_intron;nonsense_mediated_decay	0.473394	2.05563	0.230291	-2.11847	0.00140643	0.402582	down	yes
ENSG00000185432	METTL7A	ENST00000332160;ENST00000550502;ENST00000550097;ENST00000548553;ENST00000547104	GO:0005576(extracellular region);GO:0005783(endoplasmic reticulum);GO:0005811(lipid droplet);GO:0008168(methyltransferase activity);GO:0016020(membrane);GO:0016021(integral component of membrane);GO:0016740(transferase activity);GO:0032259(methylation);GO:0043312(neutrophil degranulation);GO:1904724(tertiary granule lumen);GO:1904724(tertiary granule lumen)	NA	NA	NA	methyltransferase like 7A [Source:HGNC Symbol;Acc:HGNC:24550]	protein_coding;nonsense_mediated_decay	0.469851	2.05871	0.228226	-2.13146	0.00148883	0.411483	down	yes
ENSG00000162073	PAQR4	ENST00000318782;ENST00000572687;ENST00000574988;ENST00000293978;ENST00000576565	GO:0016020(membrane);GO:0016021(integral component of membrane);GO:0038023(signaling receptor activity);GO:0038023(signaling receptor activity)	NA	NA	NA	progestin and adipoQ receptor family member 4 [Source:HGNC Symbol;Acc:HGNC:26386]	protein_coding	4.04514	17.045	0.237322	-2.07508	0.00150141	0.411483	down	yes
ENSG00000198040	ZNF84	ENST00000535439;ENST00000545299;ENST00000536123;ENST00000438628;ENST00000539354;ENST00000543124;ENST00000392319;ENST00000327668;ENST00000543758;ENST00000542874;ENST00000539686;ENST00000540031;ENST00000539098;ENST00000441040;ENST00000542358;ENST00000543310	GO:0000981(DNA-binding transcription factor activity, RNA polymerase II-specific);GO:0003676(nucleic acid binding);GO:0003677(DNA binding);GO:0005622(intracellular);GO:0005634(nucleus);GO:0006355(regulation of transcription, DNA-templated);GO:0006357(regulation of transcription by RNA polymerase II);GO:0008270(zinc ion binding);GO:0046872(metal ion binding);GO:0046872(metal ion binding)	05168(Herpes simplex virus 1 infection);05168(Herpes simplex virus 1 infection)	K09228	NA	zinc finger protein 84 [Source:HGNC Symbol;Acc:HGNC:13159]	protein_coding;retained_intron	0.239912	1.05703	0.226967	-2.13944	0.00153435	0.41175	down	yes
ENSG00000188997	KCTD21	ENST00000340067;ENST00000529350;ENST00000528776;ENST00000530018;ENST00000526208;ENST00000525447	GO:0005515(protein binding);GO:0006511(ubiquitin-dependent protein catabolic process);GO:0016567(protein ubiquitination);GO:0040008(regulation of growth);GO:0042802(identical protein binding);GO:0042826(histone deacetylase binding);GO:0045879(negative regulation of smoothened signaling pathway);GO:0051260(protein homooligomerization);GO:0097602(cullin family protein binding);GO:0097602(cullin fam…	NA	K21922	NA	potassium channel tetramerization domain containing 21 [Source:HGNC Symbol;Acc:HGNC:27452]	protein_coding	1.91857	0.388047	4.94417	2.30573	0.00167817	0.441153	up	yes
ENSG00000272398	CD24	ENST00000619133;ENST00000621311;ENST00000620405;ENST00000622315;ENST00000619869;ENST00000615659;ENST00000610952;ENST00000606017	GO:0001666(response to hypoxia);GO:0001775(cell activation);GO:0001959(regulation of cytokine-mediated signaling pathway);GO:0002237(response to molecule of bacterial origin);GO:0002768(immune response-regulating cell surface receptor signaling pathway);GO:0005515(protein binding);GO:0005886(plasma membrane);GO:0007155(cell adhesion);GO:0007204(positive regulation of cytosolic calcium ion concent…	04640(Hematopoietic cell lineage);04640(Hematopoietic cell lineage)	K06469	NA	CD24 molecule [Source:HGNC Symbol;Acc:HGNC:1645]	protein_coding;processed_transcript	1.48098	0.29286	5.05696	2.33827	0.00173513	0.447005	up	yes
ENSG00000249867	AC090833	ENST00000513853;ENST00000511073	NA	NA	NA	NA	novel transcript	lincRNA	0.632105	2.78087	0.227305	-2.1373	0.00180065	0.454787	down	yes
ENSG00000169429	CXCL8	ENST00000307407;ENST00000483500;ENST00000401931	GO:0001525(angiogenesis);GO:0002237(response to molecule of bacterial origin);GO:0005125(cytokine activity);GO:0005153(interleukin-8 receptor binding);GO:0005515(protein binding);GO:0005576(extracellular region);GO:0005615(extracellular space);GO:0006935(chemotaxis);GO:0006952(defense response);GO:0006954(inflammatory response);GO:0006955(immune response);GO:0007050(cell cycle arrest);GO:0007165(…	04060(Cytokine-cytokine receptor interaction);04062(Chemokine signaling pathway);04064(NF-kappa B signaling pathway);04072(Phospholipase D signaling pathway);04218(Cellular senescence);04620(Toll-like receptor signaling pathway);04621(NOD-like receptor signaling pathway);04622(RIG-I-like receptor signaling pathway);04657(IL-17 signaling pathway);04932(Non-alcoholic fatty liver disease (NAFLD));04…	K10030	NA	C-X-C motif chemokine ligand 8 [Source:HGNC Symbol;Acc:HGNC:6025]	protein_coding;retained_intron	18.2667	3.90413	4.67881	2.22614	0.00186268	0.461408	up	yes
ENSG00000176014	TUBB6	ENST00000417736;ENST00000586810;ENST00000317702;ENST00000591909;ENST00000586653;ENST00000591208;ENST00000586691;ENST00000590103;ENST00000590967;ENST00000590388;ENST00000592683;ENST00000591463;ENST00000590693;ENST00000587204	GO:0000166(nucleotide binding);GO:0000226(microtubule cytoskeleton organization);GO:0000278(mitotic cell cycle);GO:0003674(molecular_function);GO:0003924(GTPase activity);GO:0005200(structural constituent of cytoskeleton);GO:0005525(GTP binding);GO:0005634(nucleus);GO:0005737(cytoplasm);GO:0005856(cytoskeleton);GO:0005874(microtubule);GO:0007010(cytoskeleton organization);GO:0007017(microtubule-b…	04145(Phagosome);04540(Gap junction);05130(Pathogenic Escherichia coli infection);05130(Pathogenic Escherichia coli infection)	K07375	NA	tubulin beta 6 class V [Source:HGNC Symbol;Acc:HGNC:20776]	retained_intron;nonsense_mediated_decay;protein_coding	14.9727	60.5373	0.24733	-2.01549	0.0019251	0.46373	down	yes
ENSG00000210195	MT-TT	ENST00000387460	NA	NA	NA	NA	mitochondrially encoded tRNA-Thr (ACN) [Source:HGNC Symbol;Acc:HGNC:7499]	Mt_tRNA	15.3096	66.0231	0.231882	-2.10854	0.00197108	0.46373	down	yes
ENSG00000140044	JDP2	ENST00000419727;ENST00000651602;ENST00000267569;ENST00000559060;ENST00000558068;ENST00000437176;ENST00000435893;ENST00000559773	GO:0000122(negative regulation of transcription by RNA polymerase II);GO:0000978(RNA polymerase II proximal promoter sequence-specific DNA binding);GO:0000981(DNA-binding transcription factor activity, RNA polymerase II-specific);GO:0001227(DNA-binding transcription repressor activity, RNA polymerase II-specific);GO:0003677(DNA binding);GO:0003682(chromatin binding);GO:0003690(double-stranded DNA…	NA	K09033	NA	Jun dimerization protein 2 [Source:HGNC Symbol;Acc:HGNC:17546]	protein_coding;processed_transcript	1.51674	0.315653	4.8051	2.26457	0.00198006	0.46373	up	yes
ENSG00000277150	F8A3	ENST00000622749	GO:0003674(molecular_function);GO:0005515(protein binding);GO:0005634(nucleus);GO:0008150(biological_process)	NA	K20135	NA	coagulation factor VIII associated 3 [Source:HGNC Symbol;Acc:HGNC:31850]	protein_coding	2.59487	0.531747	4.87989	2.28685	0.00220377	0.498775	up	yes
ENSG00000226950	DANCR	ENST00000411630;ENST00000425653;ENST00000441504;ENST00000444958;ENST00000623036	NA	NA	NA	NA	differentiation antagonizing non-protein coding RNA [Source:HGNC Symbol;Acc:HGNC:28964]	lincRNA;retained_intron	33.5234	7.37886	4.54317	2.1837	0.00220714	0.498775	up	yes
ENSG00000231298	MANCR	ENST00000430998;ENST00000443994;ENST00000449712	NA	NA	NA	NA	mitotically associated long non coding RNA [Source:HGNC Symbol;Acc:HGNC:44678]	lincRNA	1.51528	6.1215	0.247534	-2.0143	0.00232832	0.508694	down	yes
ENSG00000257949	TEN1	ENST00000397640;ENST00000588202;ENST00000585710;ENST00000586891;ENST00000590676	GO:0000781(chromosome, telomeric region);GO:0000784(nuclear chromosome, telomeric region);GO:0003677(DNA binding);GO:0003697(single-stranded DNA binding);GO:0005515(protein binding);GO:0005634(nucleus);GO:0005694(chromosome);GO:0010521(telomerase inhibitor activity);GO:0016233(telomere capping);GO:0032211(negative regulation of telomere maintenance via telomerase);GO:0042162(telomeric DNA binding…	NA	NA	NA	TEN1, CST complex subunit [Source:HGNC Symbol;Acc:HGNC:37242]	protein_coding;retained_intron	3.69237	14.7323	0.250631	-1.99636	0.00233002	0.508694	down	yes
ENSG00000258790	AL121594	ENST00000557565	NA	NA	NA	NA	novel transcript	nonsense_mediated_decay	6.32959	1.41013	4.48866	2.16629	0.00249105	0.534786	up	yes
ENSG00000212994	RPS26P6	ENST00000475156	NA	NA	NA	NA	ribosomal protein S26 pseudogene 6 [Source:HGNC Symbol;Acc:HGNC:31090]	processed_pseudogene	34.1655	7.51582	4.54581	2.18454	0.00264011	0.556105	up	yes
ENSG00000165376	CLDN2	ENST00000541806;ENST00000336803;ENST00000540876	GO:0005198(structural molecule activity);GO:0005515(protein binding);GO:0005886(plasma membrane);GO:0005923(bicellular tight junction);GO:0016020(membrane);GO:0016021(integral component of membrane);GO:0016338(calcium-independent cell-cell adhesion via plasma membrane cell-adhesion molecules);GO:0030054(cell junction);GO:0042802(identical protein binding);GO:0042802(identical protein binding)	04514(Cell adhesion molecules (CAMs));04530(Tight junction);04670(Leukocyte transendothelial migration);05160(Hepatitis C);05160(Hepatitis C)	K06087	NA	claudin 2 [Source:HGNC Symbol;Acc:HGNC:2041]	protein_coding	0.302922	1.24666	0.242988	-2.04104	0.00271398	0.556105	down	yes
ENSG00000164951	PDP1	ENST00000297598;ENST00000518107;ENST00000523021;ENST00000396200;ENST00000517764;ENST00000518573;ENST00000520728;ENST00000521144;ENST00000520614;ENST00000518827	GO:0003824(catalytic activity);GO:0004721(phosphoprotein phosphatase activity);GO:0004722(protein serine/threonine phosphatase activity);GO:0004724(magnesium-dependent protein serine/threonine phosphatase activity);GO:0004741([pyruvate dehydrogenase (lipoamide)] phosphatase activity);GO:0005515(protein binding);GO:0005739(mitochondrion);GO:0005759(mitochondrial matrix);GO:0006470(protein dephosph…	NA	K01102	EC:3.1.3.43	pyruvate dehyrogenase phosphatase catalytic subunit 1 [Source:HGNC Symbol;Acc:HGNC:9279]	protein_coding;processed_transcript	18.8036	4.27998	4.3934	2.13534	0.00271987	0.556105	up	yes
ENSG00000112294	ALDH5A1	ENST00000357578;ENST00000348925;ENST00000491546;ENST00000479394;ENST00000492697	GO:0004777(succinate-semialdehyde dehydrogenase (NAD+) activity);GO:0005739(mitochondrion);GO:0005759(mitochondrial matrix);GO:0006006(glucose metabolic process);GO:0006083(acetate metabolic process);GO:0006105(succinate metabolic process);GO:0006536(glutamate metabolic process);GO:0006541(glutamine metabolic process);GO:0006650(glycerophospholipid metabolic process);GO:0006678(glucosylceramide m…	00250(Alanine, aspartate and glutamate metabolism);00650(Butanoate metabolism);00650(Butanoate metabolism)	NA	NA	aldehyde dehydrogenase 5 family member A1 [Source:HGNC Symbol;Acc:HGNC:408]	protein_coding;retained_intron	1.44302	0.315938	4.56742	2.19138	0.00282801	0.56918	up	yes
ENSG00000271383	NBPF19	ENST00000651566;ENST00000612881;ENST00000426482;ENST00000369227;ENST00000611931	NA	NA	NA	NA	NBPF member 19 [Source:HGNC Symbol;Acc:HGNC:31999]	protein_coding	1.15205	0.260522	4.4221	2.14473	0.00293093	0.580821	up	yes
ENSG00000184117	NIPSNAP1	ENST00000216121;ENST00000494966;ENST00000415100;ENST00000455496;ENST00000496944;ENST00000437094	GO:0005515(protein binding);GO:0005739(mitochondrion);GO:0016020(membrane);GO:0019233(sensory perception of pain);GO:0042165(neurotransmitter binding);GO:0097060(synaptic membrane);GO:0097060(synaptic membrane)	NA	NA	NA	nipsnap homolog 1 [Source:HGNC Symbol;Acc:HGNC:7827]	protein_coding;processed_transcript;nonsense_mediated_decay;retained_intron	2.92706	10.9731	0.266747	-1.90645	0.00330778	0.645568	down	yes
ENSG00000110195	FOLR1	ENST00000393676;ENST00000393681;ENST00000312293;ENST00000393679	GO:0000139(Golgi membrane);GO:0001947(heart looping);GO:0003147(neural crest cell migration involved in heart formation);GO:0003253(cardiac neural crest cell migration involved in outflow tract morphogenesis);GO:0005542(folic acid binding);GO:0005576(extracellular region);GO:0005634(nucleus);GO:0005768(endosome);GO:0005789(endoplasmic reticulum membrane);GO:0005886(plasma membrane);GO:0005903(bru…	01523(Antifolate resistance);04144(Endocytosis);04144(Endocytosis)	NA	NA	folate receptor 1 [Source:HGNC Symbol;Acc:HGNC:3791]	protein_coding	3.77476	0.858292	4.39799	2.13685	0.00350563	0.666881	up	yes
ENSG00000175106	TVP23C	ENST00000428082;ENST00000419890;ENST00000584811;ENST00000583206;ENST00000523573;ENST00000438826;ENST00000521179;ENST00000225576;ENST00000581273;ENST00000518321	GO:0009306(protein secretion);GO:0016020(membrane);GO:0016021(integral component of membrane);GO:0016192(vesicle-mediated transport);GO:0030173(integral component of Golgi membrane);GO:0030173(integral component of Golgi membrane)	NA	NA	NA	trans-golgi network vesicle protein 23 homolog C [Source:HGNC Symbol;Acc:HGNC:30453]	protein_coding;processed_transcript;nonsense_mediated_decay	1.11617	0.251286	4.44183	2.15115	0.00355607	0.666881	up	yes
ENSG00000130766	SESN2	ENST00000253063	GO:0001932(regulation of protein phosphorylation);GO:0005092(GDP-dissociation inhibitor activity);GO:0005515(protein binding);GO:0005634(nucleus);GO:0005737(cytoplasm);GO:0005739(mitochondrion);GO:0005829(cytosol);GO:0006111(regulation of gluconeogenesis);GO:0006635(fatty acid beta-oxidation);GO:0007005(mitochondrion organization);GO:0009749(response to glucose);GO:0016239(positive regulation of …	04115(p53 signaling pathway);04150(mTOR signaling pathway);04211(Longevity regulating pathway)	K20394	NA	sestrin 2 [Source:HGNC Symbol;Acc:HGNC:20746]	protein_coding	6.60347	1.55729	4.24035	2.08418	0.00360852	0.666881	up	yes
ENSG00000221887	HMSD	ENST00000408945;ENST00000481726;ENST00000498680;ENST00000526932	GO:0002253(activation of immune response);GO:0003674(molecular_function);GO:0004867(serine-type endopeptidase inhibitor activity);GO:0005575(cellular_component);GO:0005576(extracellular region);GO:0005615(extracellular space);GO:0010466(negative regulation of peptidase activity);GO:0010951(negative regulation of endopeptidase activity);GO:0019835(cytolysis);GO:0030414(peptidase inhibitor activity…	NA	NA	NA	histocompatibility minor serpin domain containing [Source:HGNC Symbol;Acc:HGNC:23037]	protein_coding;processed_transcript	0.427377	1.66509	0.25667	-1.96201	0.00362407	0.666881	down	yes
ENSG00000092621	PHGDH	ENST00000641811;ENST00000641847;ENST00000641371;ENST00000641587;ENST00000496756;ENST00000642021;ENST00000641939;ENST00000641314;ENST00000641247;ENST00000641375;ENST00000641927;ENST00000493622;ENST00000642041;ENST00000641272;ENST00000641573;ENST00000469443;ENST00000641891;ENST00000482968;ENST00000641711;ENST00000641597;ENST00000641720;ENST00000641074;ENST00000641756;ENST00000641023;ENST00000462324…	GO:0004617(phosphoglycerate dehydrogenase activity);GO:0005829(cytosol);GO:0006520(cellular amino acid metabolic process);GO:0006541(glutamine metabolic process);GO:0006544(glycine metabolic process);GO:0006563(L-serine metabolic process);GO:0006564(L-serine biosynthetic process);GO:0006566(threonine metabolic process);GO:0007420(brain development);GO:0008652(cellular amino acid biosynthetic proc…	00260(Glycine, serine and threonine metabolism);00260(Glycine, serine and threonine metabolism)	K00058	1.1.1.399;EC:1.1.1.95	phosphoglycerate dehydrogenase [Source:HGNC Symbol;Acc:HGNC:8923]	protein_coding;retained_intron;nonsense_mediated_decay;processed_transcript	0.474442	0.105274	4.50673	2.17208	0.00378724	0.687092	up	yes
ENSG00000223361	FTH1P10	ENST00000401830;ENST00000430907	NA	NA	NA	NA	ferritin heavy chain 1 pseudogene 10 [Source:HGNC Symbol;Acc:HGNC:3980]	processed_transcript;transcribed_processed_pseudogene	5.21519	1.19097	4.37893	2.13058	0.00388385	0.694832	up	yes
ENSG00000124635	HIST1H2BJ	ENST00000607124;ENST00000339812;ENST00000606923	GO:0000786(nucleosome);GO:0001530(lipopolysaccharide binding);GO:0002227(innate immune response in mucosa);GO:0003677(DNA binding);GO:0005515(protein binding);GO:0005615(extracellular space);GO:0005634(nucleus);GO:0005654(nucleoplasm);GO:0005694(chromosome);GO:0005829(cytosol);GO:0005886(plasma membrane);GO:0006334(nucleosome assembly);GO:0010804(negative regulation of tumor necrosis factor-media…	05034(Alcoholism);05203(Viral carcinogenesis);05322(Systemic lupus erythematosus);05322(Systemic lupus erythematosus)	K11252	NA	histone cluster 1 H2B family member j [Source:HGNC Symbol;Acc:HGNC:4761]	protein_coding	0.979556	3.78818	0.258583	-1.9513	0.0043887	0.774396	down	yes
ENSG00000161921	CXCL16	ENST00000293778;ENST00000574412;ENST00000576153;ENST00000575168;ENST00000573123	GO:0005041(low-density lipoprotein particle receptor activity);GO:0005044(scavenger receptor activity);GO:0005125(cytokine activity);GO:0005576(extracellular region);GO:0005615(extracellular space);GO:0005886(plasma membrane);GO:0006898(receptor-mediated endocytosis);GO:0006935(chemotaxis);GO:0007186(G protein-coupled receptor signaling pathway);GO:0008009(chemokine activity);GO:0010469(regulatio…	04060(Cytokine-cytokine receptor interaction);04062(Chemokine signaling pathway);04062(Chemokine signaling pathway)	K10035	NA	C-X-C motif chemokine ligand 16 [Source:HGNC Symbol;Acc:HGNC:16642]	protein_coding;processed_transcript;retained_intron	1.5537	0.355454	4.37103	2.12797	0.00471549	0.820814	up	yes
ENSG00000158882	TOMM40L	ENST00000367987;ENST00000470426;ENST00000468803;ENST00000474486;ENST00000545897;ENST00000492482;ENST00000475793;ENST00000465512;ENST00000367988	GO:0003674(molecular_function);GO:0005739(mitochondrion);GO:0005741(mitochondrial outer membrane);GO:0005742(mitochondrial outer membrane translocase complex);GO:0006811(ion transport);GO:0008150(biological_process);GO:0008320(protein transmembrane transporter activity);GO:0015031(protein transport);GO:0015288(porin activity);GO:0016020(membrane);GO:0016021(integral component of membrane);GO:0030…	05014(Amyotrophic lateral sclerosis (ALS));05014(Amyotrophic lateral sclerosis (ALS))	K11518	NA	translocase of outer mitochondrial membrane 40 like [Source:HGNC Symbol;Acc:HGNC:25756]	protein_coding;processed_transcript	2.80424	9.84913	0.28472	-1.81239	0.00494902	0.849978	down	yes
ENSG00000272150	NBPF25P	ENST00000619932;ENST00000606775	NA	NA	NA	NA	NBPF member 25, pseudogene [Source:HGNC Symbol;Acc:HGNC:45046]	processed_transcript;transcribed_unprocessed_pseudogene	0.532887	1.91787	0.277853	-1.84761	0.00504362	0.854828	down	yes
ENSG00000261408	TEN1-CDK3	ENST00000567351;ENST00000569284;ENST00000649294	NA	NA	NA	NA	TEN1-CDK3 readthrough (NMD candidate) [Source:HGNC Symbol;Acc:HGNC:44420]	retained_intron;nonsense_mediated_decay	3.69157	0.916837	4.02642	2.0095	0.00524708	0.877762	up	yes
ENSG00000285641	AL358472	ENST00000648869	NA	NA	NA	NA	novel protein	nonsense_mediated_decay	3.11262	0.747009	4.16677	2.05893	0.00541574	0.884347	up	yes
ENSG00000257219	LNCOG	ENST00000553247;ENST00000550380	NA	NA	NA	NA	lncRNA osteogenesis associated [Source:HGNC Symbol;Acc:HGNC:53336]	lincRNA	1.29657	4.66385	0.278005	-1.84682	0.00542376	0.884347	down	yes
ENSG00000117407	ARTN	ENST00000372359;ENST00000472435;ENST00000438616;ENST00000414809;ENST00000498139;ENST00000471394;ENST00000477048;ENST00000491846;ENST00000479128;ENST00000474592;ENST00000372354	GO:0000165(MAPK cascade);GO:0005102(signaling receptor binding);GO:0005515(protein binding);GO:0005576(extracellular region);GO:0005615(extracellular space);GO:0007165(signal transduction);GO:0007405(neuroblast proliferation);GO:0007411(axon guidance);GO:0007422(peripheral nervous system development);GO:0008083(growth factor activity);GO:0010469(regulation of signaling receptor activity);GO:00509…	NA	NA	NA	artemin [Source:HGNC Symbol;Acc:HGNC:727]	protein_coding	4.70169	1.16317	4.04213	2.01511	0.00550745	0.886768	up	yes
ENSG00000169871	TRIM56	ENST00000306085;ENST00000487252;ENST00000467847;ENST00000412507	GO:0002376(immune system process);GO:0003723(RNA binding);GO:0004842(ubiquitin-protein transferase activity);GO:0005737(cytoplasm);GO:0005829(cytosol);GO:0008270(zinc ion binding);GO:0016740(transferase activity);GO:0032479(regulation of type I interferon production);GO:0032608(interferon-beta production);GO:0034340(response to type I interferon);GO:0045087(innate immune response);GO:0046872(meta…	NA	K12026	EC:2.3.2.27	tripartite motif containing 56 [Source:HGNC Symbol;Acc:HGNC:19028]	protein_coding;processed_transcript	1.05681	3.58706	0.294616	-1.76309	0.00605442	0.946355	down	yes
ENSG00000131389	SLC6A6	ENST00000622186;ENST00000649500;ENST00000621751;ENST00000452151;ENST00000622176;ENST00000610642;ENST00000452775;ENST00000622810;ENST00000613930;ENST00000618278;ENST00000613060;ENST00000615188	GO:0003333(amino acid transmembrane transport);GO:0005328(neurotransmitter:sodium symporter activity);GO:0005368(taurine transmembrane transporter activity);GO:0005369(taurine:sodium symporter activity);GO:0005886(plasma membrane);GO:0005887(integral component of plasma membrane);GO:0006520(cellular amino acid metabolic process);GO:0006836(neurotransmitter transport);GO:0006865(amino acid transpo…	NA	NA	NA	solute carrier family 6 member 6 [Source:HGNC Symbol;Acc:HGNC:11052]	protein_coding;nonsense_mediated_decay;processed_transcript;retained_intron	3.17692	10.753	0.295444	-1.75905	0.00607065	0.946355	down	yes
ENSG00000109072	VTN	ENST00000539746;ENST00000542029;ENST00000226218	GO:0005044(scavenger receptor activity);GO:0005178(integrin binding);GO:0005201(extracellular matrix structural constituent);GO:0005515(protein binding);GO:0005518(collagen binding);GO:0005576(extracellular region);GO:0005604(basement membrane);GO:0005615(extracellular space);GO:0005737(cytoplasm);GO:0005783(endoplasmic reticulum);GO:0005796(Golgi lumen);GO:0006898(receptor-mediated endocytosis);…	04151(PI3K-Akt signaling pathway);04510(Focal adhesion);04512(ECM-receptor interaction);04610(Complement and coagulation cascades);05165(Human papillomavirus infection);05205(Proteoglycans in cancer);05205(Proteoglycans in cancer)	K06251	NA	vitronectin [Source:HGNC Symbol;Acc:HGNC:12724]	retained_intron;protein_coding	2.01094	0.486277	4.13538	2.04802	0.00609793	0.946355	up	yes
ENSG00000152527	PLEKHH2	ENST00000405000;ENST00000493408;ENST00000491692;ENST00000282406;ENST00000460356;ENST00000480103;ENST00000490038;ENST00000405223	GO:0003779(actin binding);GO:0005515(protein binding);GO:0005654(nucleoplasm);GO:0005737(cytoplasm);GO:0005829(cytosol);GO:0005856(cytoskeleton);GO:0005886(plasma membrane);GO:0016020(membrane);GO:0016604(nuclear body);GO:0030027(lamellipodium);GO:0030835(negative regulation of actin filament depolymerization);GO:0030864(cortical actin cytoskeleton);GO:0042802(identical protein binding);GO:004299…	NA	NA	NA	pleckstrin homology, MyTH4 and FERM domain containing H2 [Source:HGNC Symbol;Acc:HGNC:30506]	retained_intron;nonsense_mediated_decay;protein_coding	0.517505	0.128054	4.04131	2.01482	0.0064395	0.968625	up	yes
ENSG00000133142	TCEAL4	ENST00000472484;ENST00000494801;ENST00000434216;ENST00000472745;ENST00000415568;ENST00000613326;ENST00000481555;ENST00000425011;ENST00000468024;ENST00000459722;ENST00000469586;ENST00000490644;ENST00000372629	GO:0003746(translation elongation factor activity);GO:0005634(nucleus);GO:0006414(translational elongation);GO:0050699(WW domain binding);GO:0050699(WW domain binding)	NA	NA	NA	transcription elongation factor A like 4 [Source:HGNC Symbol;Acc:HGNC:26121]	protein_coding;retained_intron	3.6209	12.2421	0.295775	-1.75743	0.00645754	0.968625	down	yes
ENSG00000185298	CCDC137	ENST00000329214;ENST00000571916;ENST00000574200;ENST00000572531;ENST00000574107;ENST00000575223	GO:0001650(fibrillar center);GO:0003723(RNA binding);GO:0005515(protein binding);GO:0005694(chromosome);GO:0005730(nucleolus);GO:0005730(nucleolus)	NA	NA	NA	coiled-coil domain containing 137 [Source:HGNC Symbol;Acc:HGNC:33451]	protein_coding;nonsense_mediated_decay;retained_intron	16.2545	4.21627	3.85519	1.9468	0.00646702	0.968625	up	yes
ENSG00000162244	RPL29	ENST00000294189;ENST00000480306;ENST00000481629;ENST00000466397;ENST00000486565;ENST00000492277;ENST00000479017;ENST00000475248;ENST00000495383;ENST00000648640	GO:0000184(nuclear-transcribed mRNA catabolic process, nonsense-mediated decay);GO:0002181(cytoplasmic translation);GO:0003723(RNA binding);GO:0003735(structural constituent of ribosome);GO:0005622(intracellular);GO:0005829(cytosol);GO:0005840(ribosome);GO:0006412(translation);GO:0006413(translational initiation);GO:0006614(SRP-dependent cotranslational protein targeting to membrane);GO:0007566(e…	03010(Ribosome);03010(Ribosome)	K02905	NA	ribosomal protein L29 [Source:HGNC Symbol;Acc:HGNC:10331]	protein_coding;nonsense_mediated_decay;retained_intron	184.395	612.548	0.301029	-1.73203	0.00664452	0.972717	down	yes
ENSG00000084090	STARD7	ENST00000337288;ENST00000479456;ENST00000495687;ENST00000488084;ENST00000443962;ENST00000462501	GO:0005548(phospholipid transporter activity);GO:0005739(mitochondrion);GO:0005741(mitochondrial outer membrane);GO:0006656(phosphatidylcholine biosynthetic process);GO:0008289(lipid binding);GO:0015914(phospholipid transport);GO:0015914(phospholipid transport)	NA	NA	NA	StAR related lipid transfer domain containing 7 [Source:HGNC Symbol;Acc:HGNC:18063]	protein_coding;retained_intron;processed_transcript	51.5632	13.5687	3.80016	1.92606	0.00668408	0.972717	up	yes
ENSG00000156650	KAT6B	ENST00000649375;ENST00000648369;ENST00000650048;ENST00000649442;ENST00000649119;ENST00000650330;ENST00000650517;ENST00000647554;ENST00000649463;ENST00000649006;ENST00000648793;ENST00000648899;ENST00000647637;ENST00000648048;ENST00000648302;ENST00000648483;ENST00000650434;ENST00000649305;ENST00000647642;ENST00000648892;ENST00000650380;ENST00000649645;ENST00000372714;ENST00000648370;ENST00000372711…	GO:0000123(histone acetyltransferase complex);GO:0000786(nucleosome);GO:0000790(nuclear chromatin);GO:0003677(DNA binding);GO:0004402(histone acetyltransferase activity);GO:0005515(protein binding);GO:0005634(nucleus);GO:0005654(nucleoplasm);GO:0005694(chromosome);GO:0006325(chromatin organization);GO:0006334(nucleosome assembly);GO:0006355(regulation of transcription, DNA-templated);GO:0008134(t…	NA	K11306	EC:2.3.1.48	lysine acetyltransferase 6B [Source:HGNC Symbol;Acc:HGNC:17582]	protein_coding;nonsense_mediated_decay;retained_intron;processed_transcript	0.478637	0.120966	3.95678	1.98433	0.00677878	0.972717	up	yes
ENSG00000111145	ELK3	ENST00000228741;ENST00000547249;ENST00000549529;ENST00000547860;ENST00000552142;ENST00000549985	GO:0000122(negative regulation of transcription by RNA polymerase II);GO:0000978(RNA polymerase II proximal promoter sequence-specific DNA binding);GO:0000981(DNA-binding transcription factor activity, RNA polymerase II-specific);GO:0001227(DNA-binding transcription repressor activity, RNA polymerase II-specific);GO:0001228(DNA-binding transcription activator activity, RNA polymerase II-specific)…	NA	K09430	NA	ELK3, ETS transcription factor [Source:HGNC Symbol;Acc:HGNC:3325]	protein_coding;processed_transcript;nonsense_mediated_decay	4.81854	15.9805	0.301527	-1.72964	0.00685203	0.972717	down	yes
ENSG00000240053	LY6G5B	ENST00000409525;ENST00000375864;ENST00000471088	GO:0005576(extracellular region);GO:0009897(external side of plasma membrane);GO:0032991(protein-containing complex);GO:0042802(identical protein binding);GO:0051260(protein homooligomerization);GO:0051260(protein homooligomerization)	NA	K20005	NA	lymphocyte antigen 6 family member G5B [Source:HGNC Symbol;Acc:HGNC:13931]	protein_coding;processed_transcript	0.436891	1.53615	0.284407	-1.81397	0.00687193	0.972717	down	yes
ENSG00000258947	TUBB3	ENST00000315491;ENST00000554444;ENST00000553967;ENST00000554336;ENST00000625617;ENST00000553656;ENST00000555576;ENST00000554927;ENST00000556565;ENST00000555810;ENST00000555609;ENST00000557490;ENST00000557262;ENST00000556536;ENST00000554116	GO:0000166(nucleotide binding);GO:0000226(microtubule cytoskeleton organization);GO:0000278(mitotic cell cycle);GO:0003924(GTPase activity);GO:0005200(structural constituent of cytoskeleton);GO:0005515(protein binding);GO:0005525(GTP binding);GO:0005634(nucleus);GO:0005737(cytoplasm);GO:0005856(cytoskeleton);GO:0005874(microtubule);GO:0007010(cytoskeleton organization);GO:0007017(microtubule-base…	04145(Phagosome);04540(Gap junction);05130(Pathogenic Escherichia coli infection);05130(Pathogenic Escherichia coli infection)	K07375	NA	tubulin beta 3 class III [Source:HGNC Symbol;Acc:HGNC:20772]	protein_coding;nonsense_mediated_decay;retained_intron;processed_transcript	21.9983	5.811	3.78564	1.92054	0.00698151	0.977488	up	yes
ENSG00000188735	TMEM120B	ENST00000449592;ENST00000541467;ENST00000342607;ENST00000416147;ENST00000540377;ENST00000538055;ENST00000411958	GO:0003674(molecular_function);GO:0005515(protein binding);GO:0005575(cellular_component);GO:0005634(nucleus);GO:0005637(nuclear inner membrane);GO:0008150(biological_process);GO:0016020(membrane);GO:0016021(integral component of membrane);GO:0045444(fat cell differentiation);GO:0051291(protein heterooligomerization);GO:0051291(protein heterooligomerization)	NA	NA	NA	transmembrane protein 120B [Source:HGNC Symbol;Acc:HGNC:32008]	protein_coding;nonsense_mediated_decay;processed_transcript	4.45606	1.17751	3.78432	1.92003	0.00718981	0.984037	up	yes
ENSG00000068078	FGFR3	ENST00000440486;ENST00000643463;ENST00000613647;ENST00000474521;ENST00000507588;ENST00000412135;ENST00000260795;ENST00000469068;ENST00000352904;ENST00000481110;ENST00000340107	GO:0000165(MAPK cascade);GO:0000166(nucleotide binding);GO:0001501(skeletal system development);GO:0001958(endochondral ossification);GO:0002062(chondrocyte differentiation);GO:0003416(endochondral bone growth);GO:0004672(protein kinase activity);GO:0004713(protein tyrosine kinase activity);GO:0004714(transmembrane receptor protein tyrosine kinase activity);GO:0005007(fibroblast growth factor-act…	01521(EGFR tyrosine kinase inhibitor resistance);04010(MAPK signaling pathway);04014(Ras signaling pathway);04015(Rap1 signaling pathway);04144(Endocytosis);04151(PI3K-Akt signaling pathway);04550(Signaling pathways regulating pluripotency of stem cells);04810(Regulation of actin cytoskeleton);05200(Pathways in cancer);05206(MicroRNAs in cancer);05219(Bladder cancer);05230(Central carbon metaboli…	K05094	EC:2.7.10.1	fibroblast growth factor receptor 3 [Source:HGNC Symbol;Acc:HGNC:3690]	protein_coding;processed_transcript;retained_intron;nonsense_mediated_decay	0.876089	0.222156	3.94357	1.9795	0.00727283	0.984037	up	yes
ENSG00000118804	STBD1	ENST00000237642	GO:0005515(protein binding);GO:0005783(endoplasmic reticulum);GO:0005789(endoplasmic reticulum membrane);GO:0005829(cytosol);GO:0005886(plasma membrane);GO:0005887(integral component of plasma membrane);GO:0005975(carbohydrate metabolic process);GO:0005977(glycogen metabolic process);GO:0005980(glycogen catabolic process);GO:0006914(autophagy);GO:0016020(membrane);GO:0016021(integral component of…	NA	NA	NA	starch binding domain 1 [Source:HGNC Symbol;Acc:HGNC:24854]	protein_coding	2.59036	8.52858	0.303727	-1.71915	0.00731793	0.984037	down	yes
ENSG00000158985	CDC42SE2	ENST00000505065;ENST00000504701;ENST00000515533;ENST00000506419;ENST00000502840;ENST00000502639;ENST00000360515;ENST00000511432;ENST00000502582;ENST00000503291;ENST00000395246;ENST00000506929	GO:0001891(phagocytic cup);GO:0005198(structural molecule activity);GO:0005515(protein binding);GO:0005737(cytoplasm);GO:0005856(cytoskeleton);GO:0005886(plasma membrane);GO:0006909(phagocytosis);GO:0008360(regulation of cell shape);GO:0009966(regulation of signal transduction);GO:0016020(membrane);GO:0017048(Rho GTPase binding);GO:0035023(regulation of Rho protein signal transduction);GO:0042995…	NA	NA	NA	CDC42 small effector 2 [Source:HGNC Symbol;Acc:HGNC:18547]	protein_coding;processed_transcript	4.79571	1.27066	3.7742	1.91617	0.00733387	0.984037	up	yes
ENSG00000204186	ZDBF2	ENST00000649525;ENST00000648361;ENST00000649998;ENST00000611847;ENST00000649441;ENST00000649636;ENST00000649289;ENST00000649650;ENST00000374423;ENST00000649285;ENST00000650097	GO:0003676(nucleic acid binding);GO:0008270(zinc ion binding);GO:0046872(metal ion binding);GO:0046872(metal ion binding)	NA	NA	NA	zinc finger DBF-type containing 2 [Source:HGNC Symbol;Acc:HGNC:29313]	protein_coding;nonsense_mediated_decay	0.4712	0.120672	3.90481	1.96525	0.0078972	1	up	yes
ENSG00000123685	BATF3	ENST00000243440;ENST00000478275;ENST00000471382	GO:0000122(negative regulation of transcription by RNA polymerase II);GO:0000978(RNA polymerase II proximal promoter sequence-specific DNA binding);GO:0000981(DNA-binding transcription factor activity, RNA polymerase II-specific);GO:0001227(DNA-binding transcription repressor activity, RNA polymerase II-specific);GO:0003677(DNA binding);GO:0003700(DNA-binding transcription factor activity);GO:000…	NA	K09034	NA	basic leucine zipper ATF-like transcription factor 3 [Source:HGNC Symbol;Acc:HGNC:28915]	protein_coding;processed_transcript	2.77758	0.72657	3.82287	1.93465	0.00797853	1	up	yes
ENSG00000116497	S100PBP	ENST00000373475;ENST00000531123;ENST00000356689;ENST00000530710;ENST00000525203;ENST00000527692;ENST00000482212;ENST00000524535;ENST00000526230;ENST00000531256;ENST00000477248;ENST00000475486;ENST00000474103;ENST00000373476;ENST00000530552;ENST00000529027	GO:0005634(nucleus);GO:0005829(cytosol);GO:0016607(nuclear speck);GO:0048306(calcium-dependent protein binding);GO:0048306(calcium-dependent protein binding)	NA	NA	NA	S100P binding protein [Source:HGNC Symbol;Acc:HGNC:25768]	protein_coding;processed_transcript;retained_intron	0.552939	1.81452	0.30473	-1.7144	0.0082107	1	down	yes
